# Supplementary material for: N-[6-(Dibromo­meth­yl)-2-pyrid­yl]-2,2-dimethyl­propionamide
Source: Acta Crystallogr Sect E Struct Rep Online. 2009 Mar 11;65(Pt 4):o725. doi: 10.1107/S1600536809007909 (PMC2969024; doi:10.1107/S1600536809007909)
Supplement: Supplementary file 1 [file e-65-0o725-sup1.cif]

##############################################################################
###                                                                        ###
###        Electronic paper (Acta Crystallographica Section E)             ###
###                                                                        ###
##############################################################################
#                                                                            #
# This CIF contains the data in a paper accepted for publication in Acta     #
# Crystallographica Section E. It conforms to the requirements of Notes      #
# for Authors for Section E, and has been peer reviewed under the auspices   #
# of the IUCr Commission on Journals.                                        #
#                                                                            #
# Full details of the Crystallographic Information File format               #
# are given in the paper "The Crystallographic Information File (CIF):       #
# a New Standard Archive File for Crystallography" by S. R. Hall, F. H.      #
# Allen and I. D. Brown [Acta Cryst. (1991), A47, 655-685].                  #
#                                                                            #
# The current version of the core CIF dictionary is obtainable from          #
# ftp://ftp.iucr.org/pub/cif_core.dic. The current version number is 2.4.    #
#                                                                            #
# Software is freely available for graphical display of the structure(s) in  #
# this CIF.  For information consult the CIF home page http://www.iucr.org/  #
# cif/home.html                                                              #
#                                                                            #
# This file may be used for bona fide research purposes within the           #
# scientific community so long as proper attribution is given to the journal # 
# article from which it was obtained.                                        #
#                                                                            #
##############################################################################
                                             
data_global
_audit_creation_method     'form.cif (version 2.0)'
_journal_data_validation_number     ?
_journal_date_recd_electronic     2009-02-28
_journal_date_accepted     2009-03-04
_journal_name_full     'Acta Crystallographica, Section E'
_journal_year     2009
_journal_volume     65
_journal_issue      4
_journal_page_first     o725
_journal_page_last     o725
_journal_paper_category     QO
_journal_coeditor_code     TK2385
_publ_contact_author_name     'Prof. Fun Hoong Kun'
_publ_contact_author_address
;
      X-ray Crystallography Unit
      School of Physics
      Universiti Sains Malaysia
      11800 USM, Penang
      MALAYSIA
;
_publ_contact_author_email     'hkfun@usm.my'
_publ_contact_author_fax     '6 04 6579150'
_publ_contact_author_phone     '6 04 6577888  Ext. 3690'
_publ_section_title
;
<i>N</i>-[6-(Dibromomethyl)-2-pyridyl]-2,2-dimethylpropionamide
;
loop_
    _publ_author_name
    _publ_author_footnote
    _publ_author_address
    'Hoong-Kun Fun' ?
;     X-ray Crystallography Unit
      School of Physics
      Universiti Sains Malaysia
      11800 USM, Penang
      Malaysia
;
    'Suchada Chantrapromma'
;
      Additional correspondence author, e-mail: suchada.c@psu.ac.th.
;
;     Crystal Materials Research Unit
      Department of Chemistry
      Faculty of Science
      Prince of Songkla University
      Hat-Yai, Songkhla 90112
      Thailand
;
    'Annada C. Maity' ?
;
      Department of Chemistry
      Bengal Engineering and Science University
      Shibpur
      Howrah 711 103
      India
;
    'Rinku Chakrabarty' ?
;
      Department of Chemistry
      Bengal Engineering and Science University
      Shibpur
      Howrah 711 103
      India
;
    'Shyamaprosad Goswami' ?
;
      Department of Chemistry
      Bengal Engineering and Science University
      Shibpur
      Howrah 711 103
      India
;
data_I
_audit_creation_method     SHELXL-97
_chemical_name_systematic
;
<i>N</i>-[6-(Dibromomethyl)-2-pyridyl]-2,2-dimethylpropionamide
;
_chemical_name_common
;
;
_chemical_formula_moiety     'C11 H14 Br2 N2 O'
_chemical_formula_sum     'C11 H14 Br2 N2 O'
_chemical_formula_iupac     'C11 H14 Br2 N2 O'
_chemical_formula_weight     350.06
_chemical_melting_point     ?
_symmetry_cell_setting     Monoclinic
_symmetry_space_group_name_H-M     'P 21/c'
_symmetry_space_group_name_Hall     '-P 2ybc'
loop_
    _symmetry_equiv_pos_as_xyz
    'x, y, z'
    '-x, y+1/2, -z+1/2'
    '-x, -y, -z'
    'x, -y-1/2, z-1/2'
_cell_length_a     13.2936(7)
_cell_length_b     8.4660(3)
_cell_length_c     11.9638(6)
_cell_angle_alpha     90
_cell_angle_beta     99.195(3)
_cell_angle_gamma     90
_cell_volume     1329.15(11)
_cell_formula_units_Z     4
_cell_measurement_reflns_used     3863
_cell_measurement_theta_min     1.6
_cell_measurement_theta_max     30.0
_cell_measurement_temperature     100
_exptl_crystal_description     Block
_exptl_crystal_colour     Colorless
_exptl_crystal_size_max     0.33
_exptl_crystal_size_mid     0.29
_exptl_crystal_size_min     0.24
_exptl_crystal_density_diffrn     1.749
_exptl_crystal_density_meas     ?
_exptl_crystal_density_method     'not measured'
_exptl_crystal_F_000     688
_exptl_absorpt_coefficient_mu     6.081
_exptl_absorpt_correction_type     multi-scan
_exptl_absorpt_process_details     '(SADABS; Bruker, 2005)'
_exptl_absorpt_correction_T_min     0.114
_exptl_absorpt_correction_T_max     0.233
_exptl_special_details
;
The crystal was placed in the cold stream of an Oxford Cryosystems Cobra
open-flow nitrogen cryostat (Cosier & Glazer, 1986) operating at 100.0(1) K.
;
_diffrn_ambient_temperature     100
_diffrn_radiation_type     'MoK\a'
_diffrn_radiation_wavelength     0.71073
_diffrn_radiation_source     'sealed tube'
_diffrn_radiation_monochromator     'graphite'
_diffrn_measurement_device_type     'Bruker APEXII CCD area-detector'
_diffrn_measurement_method     '\f and \w'
_diffrn_detector_area_resol_mean     ?
_diffrn_reflns_number     12087
_diffrn_reflns_av_R_equivalents     0.039
_diffrn_reflns_av_sigmaI/netI     0.046
_diffrn_reflns_theta_min     1.6
_diffrn_reflns_theta_max     30.0
_diffrn_reflns_theta_full     30.0
_diffrn_measured_fraction_theta_max     0.998
_diffrn_measured_fraction_theta_full     0.998
_diffrn_reflns_limit_h_min     -16
_diffrn_reflns_limit_h_max     18
_diffrn_reflns_limit_k_min     -9
_diffrn_reflns_limit_k_max     11
_diffrn_reflns_limit_l_min     -16
_diffrn_reflns_limit_l_max     16
_diffrn_standards_number     0
_diffrn_standards_interval_count     ?
_diffrn_standards_interval_time     ?
_diffrn_standards_decay_%     ?
_refine_special_details
;
Refinement of <i>F</i>^2^ against ALL reflections. The weighted <i>R</i>-factor
<i>wR</i> and goodness of fit <i>S</i> are based on <i>F</i>^2^, conventional
<i>R</i>-factors <i>R</i> are based on <i>F</i>, with <i>F</i> set to zero for
negative <i>F</i>^2^. The threshold expression of <i>F</i>^2^ >
\s(<i>F</i>^2^) is used only for calculating <i>R</i>-factors(gt) <i>etc</i>.
and is not relevant to the choice of reflections for refinement.
<i>R</i>-factors based on <i>F</i>^2^ are statistically about twice as large
as those based on <i>F</i>, and <i>R</i>- factors based on ALL data will be
even larger.
;
_reflns_number_total     3863
_reflns_number_gt     2954
_reflns_threshold_expression     I>2\s(I)
_refine_ls_structure_factor_coef     Fsqd
_refine_ls_matrix_type     full
_refine_ls_R_factor_all     0.074
_refine_ls_R_factor_gt     0.051
_refine_ls_wR_factor_gt     0.136
_refine_ls_wR_factor_ref     0.153
_refine_ls_goodness_of_fit_ref     1.10
_refine_ls_restrained_S_all     1.10
_refine_ls_number_reflns     3863
_refine_ls_number_parameters     152
_refine_ls_number_restraints     0
_refine_ls_hydrogen_treatment     mixed
_refine_ls_weighting_scheme     calc
_refine_ls_weighting_details
                 'calc w=1/[\s^2^(Fo^2^)+(0.0946P)^2^] where P=(Fo^2^+2Fc^2^)/3'
_atom_sites_solution_hydrogens     geom
_atom_sites_solution_primary     direct
_atom_sites_solution_secondary     difmap
_refine_ls_shift/su_max     ?
_refine_ls_shift/su_max_lt     0.001
_refine_ls_shift/su_mean     0.000
_refine_diff_density_max     1.98
_refine_diff_density_min     -1.13
_refine_ls_extinction_method     none
_refine_ls_extinction_coef     ?
loop_
    _atom_type_symbol
    _atom_type_description
    _atom_type_scat_dispersion_real
    _atom_type_scat_dispersion_imag
    _atom_type_scat_source
    'C' 'C' 0.0033 0.0016
                         'International Tables Vol C Tables 4.2.6.8 and 6.1.1.4'
    'H' 'H' 0.0000 0.0000
                         'International Tables Vol C Tables 4.2.6.8 and 6.1.1.4'
    'N' 'N' 0.0061 0.0033
                         'International Tables Vol C Tables 4.2.6.8 and 6.1.1.4'
    'O' 'O' 0.0106 0.0060
                         'International Tables Vol C Tables 4.2.6.8 and 6.1.1.4'
    'Br' 'Br' -0.2901 2.4595
                         'International Tables Vol C Tables 4.2.6.8 and 6.1.1.4'
_computing_data_collection     'APEX2 (Bruker, 2005)'
_computing_cell_refinement     'SAINT (Bruker, 2005)'
_computing_data_reduction     'SAINT (Bruker, 2005)'
_computing_structure_solution     'SHELXTL (Sheldrick, 2008)'
_computing_structure_refinement     'SHELXTL (Sheldrick, 2008)'
_computing_molecular_graphics     'SHELXTL (Sheldrick, 2008)'
_computing_publication_material
;
SHELXTL (Sheldrick, 2008) and PLATON (Spek, 2009)
;
loop_
    _atom_site_type_symbol
    _atom_site_label
    _atom_site_fract_x
    _atom_site_fract_y
    _atom_site_fract_z
    _atom_site_U_iso_or_equiv
    _atom_site_adp_type
    _atom_site_calc_flag
    _atom_site_refinement_flags
    _atom_site_occupancy
    _atom_site_disorder_assembly
    _atom_site_disorder_group
    Br Br1 -0.01634(3) 0.15918(5) 0.82585(4) 0.02738(15) Uani d . 1 . .
    Br Br2 0.08741(3) 0.31287(5) 1.05799(4) 0.02696(15) Uani d . 1 . .
    O O1 0.4376(2) 0.5484(4) 0.6250(3) 0.0403(9) Uani d . 1 . .
    N N1 0.1855(2) 0.4274(4) 0.7746(3) 0.0188(6) Uani d . 1 . .
    N N2 0.2728(3) 0.5490(4) 0.6511(3) 0.0233(7) Uani d . 1 . .
    C C1 0.1747(3) 0.3175(4) 0.8522(4) 0.0205(8) Uani d . 1 . .
    C C2 0.2499(3) 0.2067(5) 0.8910(4) 0.0250(9) Uani d . 1 . .
    H H2A 0.2416 0.1345 0.9474 0.030 Uiso calc R 1 . .
    C C3 0.3376(3) 0.2089(5) 0.8420(4) 0.0269(9) Uani d . 1 . .
    H H3A 0.3887 0.1351 0.8643 0.032 Uiso calc R 1 . .
    C C4 0.3500(3) 0.3196(4) 0.7602(4) 0.0230(8) Uani d . 1 . .
    H H4A 0.4084 0.3216 0.7267 0.028 Uiso calc R 1 . .
    C C5 0.2719(3) 0.4275(5) 0.7302(3) 0.0191(7) Uani d . 1 . .
    C C6 0.3540(3) 0.6069(5) 0.6056(4) 0.0237(8) Uani d . 1 . .
    C C7 0.3295(3) 0.7544(5) 0.5291(4) 0.0278(9) Uani d . 1 . .
    C C8 0.3325(5) 0.8986(6) 0.6075(5) 0.0463(13) Uani d . 1 . .
    H H8A 0.3962 0.9001 0.6584 0.070 Uiso calc R 1 . .
    H H8B 0.2774 0.8923 0.6502 0.070 Uiso calc R 1 . .
    H H8C 0.3260 0.9933 0.5629 0.070 Uiso calc R 1 . .
    C C9 0.2253(4) 0.7427(6) 0.4534(5) 0.0441(14) Uani d . 1 . .
    H H9A 0.2227 0.6484 0.4084 0.066 Uiso calc R 1 . .
    H H9B 0.2152 0.8332 0.4045 0.066 Uiso calc R 1 . .
    H H9C 0.1727 0.7391 0.4998 0.066 Uiso calc R 1 . .
    C C10 0.4117(4) 0.7706(7) 0.4552(5) 0.0452(14) Uani d . 1 . .
    H H10A 0.4150 0.6753 0.4124 0.068 Uiso calc R 1 . .
    H H10B 0.4763 0.7887 0.5022 0.068 Uiso calc R 1 . .
    H H10C 0.3959 0.8579 0.4043 0.068 Uiso calc R 1 . .
    C C11 0.0748(3) 0.3265(4) 0.8950(3) 0.0212(8) Uani d . 1 . .
    H H11A 0.0433 0.4283 0.8713 0.025 Uiso calc R 1 . .
    H H1N2 0.224(3) 0.609(6) 0.638(4) 0.023(12) Uiso d . 1 . .
loop_
    _atom_site_aniso_label
    _atom_site_aniso_U_11
    _atom_site_aniso_U_22
    _atom_site_aniso_U_33
    _atom_site_aniso_U_12
    _atom_site_aniso_U_13
    _atom_site_aniso_U_23
    Br1 0.0269(2) 0.0317(3) 0.0252(2) -0.00904(17) 0.00912(17) -0.00740(16)
    Br2 0.0314(3) 0.0321(3) 0.0176(2) 0.00285(17) 0.00477(17) 0.00017(15)
    O1 0.0224(16) 0.0365(19) 0.064(3) 0.0035(14) 0.0128(16) 0.0234(17)
    N1 0.0202(16) 0.0166(15) 0.0189(15) -0.0010(12) 0.0012(13) -0.0006(12)
    N2 0.0215(17) 0.0221(17) 0.0271(18) 0.0045(14) 0.0064(14) 0.0044(14)
    C1 0.0213(19) 0.0155(18) 0.025(2) -0.0025(14) 0.0030(16) -0.0011(14)
    C2 0.027(2) 0.0176(18) 0.031(2) 0.0014(15) 0.0064(17) 0.0041(16)
    C3 0.026(2) 0.0172(19) 0.037(2) 0.0033(16) 0.0029(18) 0.0031(17)
    C4 0.0197(19) 0.0169(19) 0.033(2) 0.0014(14) 0.0070(17) 0.0001(15)
    C5 0.0186(18) 0.0168(18) 0.0219(18) -0.0021(14) 0.0031(15) -0.0005(14)
    C6 0.0211(19) 0.0207(19) 0.030(2) -0.0017(15) 0.0057(16) 0.0011(16)
    C7 0.027(2) 0.024(2) 0.034(2) 0.0004(17) 0.0103(18) 0.0048(17)
    C8 0.065(4) 0.022(2) 0.053(3) 0.003(2) 0.010(3) 0.000(2)
    C9 0.043(3) 0.035(3) 0.051(3) -0.003(2) -0.004(2) 0.025(2)
    C10 0.046(3) 0.043(3) 0.052(3) 0.012(2) 0.023(3) 0.022(3)
    C11 0.024(2) 0.0194(19) 0.0206(19) -0.0010(15) 0.0044(15) -0.0021(14)
_geom_special_details
;
All e.s.d.'s (except the e.s.d. in the dihedral angle between two l.s. planes)
are estimated using the full covariance matrix. The cell e.s.d.'s are taken
into account individually in the estimation of e.s.d.'s in distances, angles
and torsion angles; correlations between e.s.d.'s in cell parameters are only
used when they are defined by crystal symmetry. An approximate (isotropic)
treatment of cell e.s.d.'s is used for estimating e.s.d.'s involving l.s.
planes.
;
loop_
    _geom_bond_atom_site_label_1
    _geom_bond_atom_site_label_2
    _geom_bond_site_symmetry_2
    _geom_bond_distance
    _geom_bond_publ_flag
    Br1 C11 . 1.959(4) ?
    Br2 C11 . 1.934(4) ?
    O1 C6 . 1.205(5) ?
    N1 C1 . 1.338(5) ?
    N1 C5 . 1.341(5) ?
    N2 C6 . 1.374(5) ?
    N2 C5 . 1.400(5) ?
    N2 H1N2 . 0.82(5) ?
    C1 C2 . 1.395(6) ?
    C1 C11 . 1.500(6) ?
    C2 C3 . 1.386(6) ?
    C2 H2A . 0.9300 ?
    C3 C4 . 1.384(6) ?
    C3 H3A . 0.9300 ?
    C4 C5 . 1.385(5) ?
    C4 H4A . 0.9300 ?
    C6 C7 . 1.551(6) ?
    C7 C10 . 1.518(6) ?
    C7 C9 . 1.532(7) ?
    C7 C8 . 1.536(7) ?
    C8 H8A . 0.9600 ?
    C8 H8B . 0.9600 ?
    C8 H8C . 0.9600 ?
    C9 H9A . 0.9600 ?
    C9 H9B . 0.9600 ?
    C9 H9C . 0.9600 ?
    C10 H10A . 0.9600 ?
    C10 H10B . 0.9600 ?
    C10 H10C . 0.9600 ?
    C11 H11A . 0.9800 ?
loop_
    _geom_angle_atom_site_label_1
    _geom_angle_atom_site_label_2
    _geom_angle_atom_site_label_3
    _geom_angle_site_symmetry_1
    _geom_angle_site_symmetry_3
    _geom_angle
    _geom_angle_publ_flag
    C1 N1 C5 . . 117.9(3) ?
    C6 N2 C5 . . 128.5(4) ?
    C6 N2 H1N2 . . 110(3) ?
    C5 N2 H1N2 . . 120(3) ?
    N1 C1 C2 . . 123.2(4) ?
    N1 C1 C11 . . 113.6(3) ?
    C2 C1 C11 . . 123.2(4) ?
    C3 C2 C1 . . 117.2(4) ?
    C3 C2 H2A . . 121.4 ?
    C1 C2 H2A . . 121.4 ?
    C4 C3 C2 . . 120.7(4) ?
    C4 C3 H3A . . 119.6 ?
    C2 C3 H3A . . 119.6 ?
    C3 C4 C5 . . 117.5(4) ?
    C3 C4 H4A . . 121.3 ?
    C5 C4 H4A . . 121.3 ?
    N1 C5 C4 . . 123.4(4) ?
    N1 C5 N2 . . 111.6(3) ?
    C4 C5 N2 . . 124.9(4) ?
    O1 C6 N2 . . 122.4(4) ?
    O1 C6 C7 . . 123.0(4) ?
    N2 C6 C7 . . 114.6(3) ?
    C10 C7 C9 . . 109.2(4) ?
    C10 C7 C8 . . 109.4(4) ?
    C9 C7 C8 . . 110.2(4) ?
    C10 C7 C6 . . 108.2(4) ?
    C9 C7 C6 . . 112.4(4) ?
    C8 C7 C6 . . 107.2(4) ?
    C7 C8 H8A . . 109.5 ?
    C7 C8 H8B . . 109.5 ?
    H8A C8 H8B . . 109.5 ?
    C7 C8 H8C . . 109.5 ?
    H8A C8 H8C . . 109.5 ?
    H8B C8 H8C . . 109.5 ?
    C7 C9 H9A . . 109.5 ?
    C7 C9 H9B . . 109.5 ?
    H9A C9 H9B . . 109.5 ?
    C7 C9 H9C . . 109.5 ?
    H9A C9 H9C . . 109.5 ?
    H9B C9 H9C . . 109.5 ?
    C7 C10 H10A . . 109.5 ?
    C7 C10 H10B . . 109.5 ?
    H10A C10 H10B . . 109.5 ?
    C7 C10 H10C . . 109.5 ?
    H10A C10 H10C . . 109.5 ?
    H10B C10 H10C . . 109.5 ?
    C1 C11 Br2 . . 113.7(3) ?
    C1 C11 Br1 . . 110.0(3) ?
    Br2 C11 Br1 . . 109.32(19) ?
    C1 C11 H11A . . 107.9 ?
    Br2 C11 H11A . . 107.9 ?
    Br1 C11 H11A . . 107.9 ?
loop_
    _geom_torsion_atom_site_label_1
    _geom_torsion_atom_site_label_2
    _geom_torsion_atom_site_label_3
    _geom_torsion_atom_site_label_4
    _geom_torsion_site_symmetry_1
    _geom_torsion_site_symmetry_2
    _geom_torsion_site_symmetry_3
    _geom_torsion_site_symmetry_4
    _geom_torsion
    _geom_torsion_publ_flag
    C5 N1 C1 C2 . . . . 1.9(6) ?
    C5 N1 C1 C11 . . . . -179.1(3) ?
    N1 C1 C2 C3 . . . . -2.8(6) ?
    C11 C1 C2 C3 . . . . 178.3(4) ?
    C1 C2 C3 C4 . . . . 1.6(7) ?
    C2 C3 C4 C5 . . . . 0.3(7) ?
    C1 N1 C5 C4 . . . . 0.3(6) ?
    C1 N1 C5 N2 . . . . -179.7(3) ?
    C3 C4 C5 N1 . . . . -1.3(6) ?
    C3 C4 C5 N2 . . . . 178.6(4) ?
    C6 N2 C5 N1 . . . . 165.5(4) ?
    C6 N2 C5 C4 . . . . -14.4(7) ?
    C5 N2 C6 O1 . . . . 5.2(7) ?
    C5 N2 C6 C7 . . . . -174.0(4) ?
    O1 C6 C7 C10 . . . . 19.8(6) ?
    N2 C6 C7 C10 . . . . -161.0(4) ?
    O1 C6 C7 C9 . . . . 140.5(5) ?
    N2 C6 C7 C9 . . . . -40.3(6) ?
    O1 C6 C7 C8 . . . . -98.2(5) ?
    N2 C6 C7 C8 . . . . 81.0(5) ?
    N1 C1 C11 Br2 . . . . -133.6(3) ?
    C2 C1 C11 Br2 . . . . 45.5(5) ?
    N1 C1 C11 Br1 . . . . 103.5(3) ?
    C2 C1 C11 Br1 . . . . -77.5(5) ?
loop_
    _geom_hbond_atom_site_label_D
    _geom_hbond_atom_site_label_H
    _geom_hbond_atom_site_label_A
    _geom_hbond_site_symmetry_A
    _geom_hbond_distance_DH
    _geom_hbond_distance_HA
    _geom_hbond_distance_DA
    _geom_hbond_angle_DHA
    _geom_hbond_publ_flag
    N2 H1N2 Br1 2_556 0.82(5) 2.89(4) 3.587(4) 144(4) y
    C3 H3A O1 2_646 0.93 2.41 3.249(5) 151 y
    C4 H4A O1 1_555 0.93 2.34 2.886(5) 117 y
    C9 H9B N1 4_575 0.96 2.55 3.506(6) 179 y
