# Supplementary material for: N-[6-(Dibromo­meth­yl)-2-pyrid­yl]-2,2-dimethyl­propionamide
Source: Acta Crystallogr Sect E Struct Rep Online. 2009 Mar 11;65(Pt 4):o725. doi: 10.1107/S1600536809007909 (PMC2969024; doi:10.1107/S1600536809007909)
Supplement: Supplementary file 2 [file e-65-0o725-Isup2.hkl]

# 
# h,k,l, Fc-squared, Fo-squared, sigma(Fo-squared) and status flag 
# 
data_I
_shelx_title ' fs55_0m  P21/c  (100K)' 
_shelx_refln_list_code          4 
_shelx_F_calc_maximum      217.03 
_exptl_crystal_F_000       688.00 
_reflns_d_resolution_high  0.7108 
 
loop_ 
 _symmetry_equiv_pos_as_xyz 
 'x, y, z' 
 '-x, y+1/2, -z+1/2' 
 '-x, -y, -z' 
 'x, -y-1/2, z-1/2' 
 
_cell_length_a    13.2936 
_cell_length_b     8.4660 
_cell_length_c    11.9638 
_cell_angle_alpha  90.000 
_cell_angle_beta   99.195 
_cell_angle_gamma  90.000 
 
_shelx_F_squared_multiplier     1.000 
 
loop_ 
 _refln_index_h 
 _refln_index_k 
 _refln_index_l 
 _refln_F_squared_calc 
 _refln_F_squared_meas 
 _refln_F_squared_sigma 
 _refln_observed_status 
   1   0   0    27710.54       -1.46      0.73 o 
   2   0   0     3786.82     3997.50    272.54 o 
   3   0   0    26335.28    26444.83    574.72 o 
   4   0   0      819.09      813.85     23.07 o 
   5   0   0      241.00      269.00     15.65 o 
   6   0   0      354.33      254.86     25.21 o 
   7   0   0      170.62      144.84     25.21 o 
   8   0   0       30.56       47.14     26.43 o 
   9   0   0     4385.00     4024.01    160.81 o 
  10   0   0     2303.97     2313.86    106.32 o 
  11   0   0     9055.70     8509.81    325.46 o 
  12   0   0     7566.15     6986.48    272.18 o 
  13   0   0      159.57      132.93     49.27 o 
  14   0   0      213.61      276.61     55.95 o 
  15   0   0        4.79       28.92     56.38 o 
  16   0   0      612.47      771.21     76.06 o 
  17   0   0      519.06      555.71     75.21 o 
  18   0   0      259.00      341.50     74.06 o 
   1   1   0     3189.52     3488.30    472.36 o 
   2   1   0    19570.61    21699.73    524.23 o 
   3   1   0     4624.11     4514.64     72.84 o 
   4   1   0     4175.22     3883.81     59.54 o 
   5   1   0      281.97      261.83     27.23 o 
   6   1   0     2497.81     2159.48     53.98 o 
   7   1   0     8180.62     7896.60    134.26 o 
   8   1   0    12161.27    11691.20    221.31 o 
   9   1   0    10051.33     9423.56    210.51 o 
  10   1   0    12086.37    11570.13    306.71 o 
  11   1   0     4202.62     3917.43    115.16 o 
  12   1   0      285.75      296.11     33.87 o 
  13   1   0        1.48      -33.53     33.06 o 
  14   1   0        9.86        5.84     36.79 o 
  15   1   0       43.66       56.41     42.59 o 
  16   1   0      100.21       92.99     43.44 o 
  17   1   0      187.01      155.95     54.59 o 
  18   1   0      271.36      371.19     52.96 o 
   0   2   0    35596.31    58212.73   1172.42 o 
   1   2   0    14419.05    19253.21    301.42 o 
   2   2   0     4385.01     4960.62     79.23 o 
   3   2   0     2949.30     3257.95     54.49 o 
   4   2   0      785.02      794.27     14.36 o 
   5   2   0      283.90      302.17      9.69 o 
   6   2   0      392.06      345.50     11.99 o 
   7   2   0     3125.44     3236.00     52.20 o 
   8   2   0       43.33       80.48     16.23 o 
   9   2   0     1468.81     1645.15     66.40 o 
  10   2   0     1084.53     1071.55     40.65 o 
  11   2   0      387.08      376.65     27.51 o 
  12   2   0     2661.07     2483.91     83.72 o 
  13   2   0      773.32      799.61     45.74 o 
  14   2   0        8.84       -5.97     35.72 o 
  15   2   0       43.63       86.62     39.44 o 
  16   2   0      457.87      524.76     49.71 o 
  17   2   0      114.36      125.48     47.18 o 
  18   2   0      288.44      369.35     53.35 o 
   1   3   0      814.88     1124.95     22.69 o 
   2   3   0       46.39       88.18      6.26 o 
   3   3   0     2892.93     3162.28     52.76 o 
   4   3   0     3008.43     2988.46     43.30 o 
   5   3   0      138.21      131.60     14.39 o 
   6   3   0      199.77      136.42     20.90 o 
   8   3   0      937.52     1420.02     74.34 o 
   9   3   0        4.71       85.73     84.51 o 
  10   3   0      104.85       97.41     14.94 o 
  11   3   0      324.05      292.15     26.56 o 
  12   3   0      338.46      318.06     35.34 o 
  13   3   0       43.92       74.77     35.12 o 
  14   3   0      350.09      338.88     40.98 o 
  15   3   0      279.59      286.08     42.97 o 
  16   3   0       55.06       64.26     42.67 o 
  17   3   0       33.86       89.38     51.15 o 
   0   4   0     2409.65     3776.01    101.31 o 
   1   4   0     4937.62     6904.47    112.62 o 
   2   4   0     3747.95     4593.88     64.39 o 
   3   4   0     3281.58     3598.90     51.67 o 
   4   4   0     1202.67     1227.84     31.61 o 
   5   4   0     1701.26     1789.66     29.43 o 
   6   4   0     2766.83     2810.80     39.64 o 
   7   4   0      644.00      641.36     16.39 o 
   8   4   0     1154.82     1219.26     48.54 o 
   9   4   0      337.02      361.81     18.03 o 
  10   4   0      505.80      553.69     23.53 o 
  11   4   0      899.78      832.74     38.77 o 
  12   4   0       52.94       35.98     31.37 o 
  13   4   0       62.47       21.70     25.37 o 
  14   4   0      101.53      115.31     59.66 o 
  15   4   0        0.78       48.36     62.94 o 
  16   4   0        3.47      -47.14     64.46 o 
  17   4   0       27.40       87.97     72.11 o 
   1   5   0     1107.71     1477.85     27.63 o 
   2   5   0       40.32       50.13      9.71 o 
   3   5   0      614.53      731.06     19.22 o 
   4   5   0       34.05       30.22     10.59 o 
   5   5   0       81.56       55.31     21.76 o 
   6   5   0     1940.93     1905.13     46.24 o 
   7   5   0     2608.92     2587.63     59.53 o 
   8   5   0     3554.03     3534.71     63.68 o 
   9   5   0     3456.46     3456.93     69.90 o 
  10   5   0     1483.91     1399.47     45.94 o 
  11   5   0     2193.00     2118.47     79.56 o 
  12   5   0      789.30      961.36     73.51 o 
  13   5   0      490.20      424.00     63.61 o 
  14   5   0      177.06      215.31     62.82 o 
  15   5   0      138.04      146.11     67.38 o 
  16   5   0      262.90      307.78     74.00 o 
   0   6   0     6739.26     9484.00    446.11 o 
   1   6   0    13075.31    17669.79    283.69 o 
   2   6   0     9961.14    12159.83    196.87 o 
   3   6   0     1971.65     2088.19     37.84 o 
   4   6   0      312.91      343.82     16.30 o 
   5   6   0       42.74       16.10     11.53 o 
   6   6   0        2.68      -17.46     17.38 o 
   7   6   0       16.48       -7.39     14.46 o 
   8   6   0      449.63      478.61     21.64 o 
   9   6   0      654.02      659.04     32.04 o 
  10   6   0     1195.13     1227.78     59.91 o 
  11   6   0     1351.43     1304.98     61.60 o 
  12   6   0      892.89     1033.78     88.21 o 
  13   6   0      572.41      626.25     71.32 o 
  14   6   0       24.72       35.72     63.55 o 
  15   6   0      141.52      241.43     71.08 o 
   1   7   0     2397.26     3122.25     65.58 o 
   2   7   0      719.81      816.43     30.90 o 
   3   7   0     1493.04     1669.82     43.97 o 
   4   7   0     1140.39     1222.32     40.17 o 
   5   7   0      653.65      640.15     21.30 o 
   6   7   0       77.55       85.91     15.81 o 
   7   7   0     1319.05     1290.43     35.13 o 
   8   7   0     5447.69     5390.15    104.63 o 
   9   7   0     2550.77     2617.67     70.88 o 
  10   7   0     1532.88     1678.41     70.42 o 
  11   7   0     1396.76     1458.63     66.46 o 
  12   7   0      196.93      191.98     61.06 o 
  13   7   0       49.28       96.66     63.00 o 
  14   7   0        0.21      -12.76     66.10 o 
   0   8   0     5099.39     6382.45    172.05 o 
   1   8   0     2201.77     2743.30     61.45 o 
   2   8   0      296.29      307.91     24.48 o 
   3   8   0       36.21       46.23     21.87 o 
   4   8   0      196.88      175.15     23.55 o 
   5   8   0     1053.48     1022.58     42.64 o 
   6   8   0     1365.49     1352.40     75.72 o 
   7   8   0      364.02      409.28     46.29 o 
   8   8   0      301.70      365.92     60.94 o 
   9   8   0       79.28       70.21     36.92 o 
  10   8   0       81.64       48.53     67.50 o 
  11   8   0     1252.94     1323.28     68.52 o 
  12   8   0      338.24      415.01     67.07 o 
  13   8   0        8.95      -22.96     64.95 o 
   1   9   0     1818.50     2120.42     80.95 o 
   2   9   0      728.32      939.94     51.80 o 
   3   9   0      543.48      652.62     46.68 o 
   4   9   0      594.42      668.49     47.15 o 
   5   9   0      220.33      225.87     40.17 o 
   6   9   0        7.32      -19.64     37.26 o 
   7   9   0       55.89       73.51     60.63 o 
   8   9   0      310.74      329.22     67.13 o 
   9   9   0      281.55      210.75     65.55 o 
  10   9   0      147.74       89.06     62.33 o 
  11   9   0       58.96        2.67     61.54 o 
   0  10   0        3.05       46.60     57.11 o 
   1  10   0       60.70       83.11     59.48 o 
   2  10   0      270.62      321.90     44.71 o 
   3  10   0      246.73      252.68     44.53 o 
   4  10   0     1321.00     1261.74     69.22 o 
   5  10   0     1107.64     1142.25     59.80 o 
   6  10   0      521.31      521.67     49.06 o 
   7  10   0     1287.69     1191.26     92.10 o 
   8  10   0      252.39      262.52     70.66 o 
   9  10   0       50.13      -26.00     66.46 o 
  10  10   0       79.16      127.46     68.59 o 
   1  11   0       28.97       -8.26     45.14 o 
   2  11   0       44.51       24.17     45.82 o 
   3  11   0       96.47       70.25     46.04 o 
   4  11   0      209.21      243.92     51.37 o 
   5  11   0      207.25      112.36     46.76 o 
   6  11   0       78.38       91.49     70.90 o 
   7  11   0       42.18      125.76     72.30 o 
 -18   1   1      353.64      376.46     52.51 o 
 -17   1   1      275.30      319.07     48.44 o 
 -16   1   1      402.66      450.72     48.21 o 
 -15   1   1      301.28      400.82     45.03 o 
 -14   1   1      190.95      258.10     39.16 o 
 -13   1   1       11.65        8.95     33.05 o 
 -12   1   1      888.58      862.18     47.12 o 
 -11   1   1      208.06      214.94     30.11 o 
 -10   1   1       43.81      110.60     21.61 o 
  -9   1   1     1690.69     1429.36     41.09 o 
  -8   1   1     6046.21     5681.58     99.51 o 
  -7   1   1     8765.36     8369.42    156.75 o 
  -6   1   1     2858.09     2413.90     70.82 o 
  -5   1   1     9617.25     8949.48    162.18 o 
  -4   1   1     2716.95     2386.84     41.37 o 
  -3   1   1      715.75      663.82     15.87 o 
  -2   1   1        0.65        4.38      4.65 o 
  -1   1   1      920.40     1160.77     48.93 o 
   0   1   1       41.73       60.36      5.58 o 
   1   1   1    10938.21    12027.00    242.69 o 
   2   1   1       19.30       25.69      3.90 o 
   3   1   1     1461.92     1336.14     26.11 o 
   4   1   1     5546.50     5543.80     90.95 o 
   5   1   1      450.39      398.60     10.71 o 
   6   1   1      139.47      169.43      7.52 o 
   7   1   1      142.29      147.34      9.68 o 
   8   1   1      351.94      374.67     14.22 o 
   9   1   1      356.09      405.14     54.64 o 
  10   1   1      727.30      758.37     36.01 o 
  11   1   1      491.66      475.74     35.31 o 
  12   1   1     2982.44     2551.45     84.71 o 
  13   1   1      435.79      430.21     49.48 o 
  14   1   1        3.07      -50.54     35.80 o 
  15   1   1      111.31      172.51     41.73 o 
  16   1   1       22.61       40.59     43.59 o 
  17   1   1       43.48       13.38     46.30 o 
  18   1   1       28.19       40.79     85.24 o 
 -18   2   1      164.78      255.25     51.51 o 
 -17   2   1      571.54      594.36     84.05 o 
 -16   2   1      606.07      799.72     54.05 o 
 -15   2   1     1494.24     1519.45     88.18 o 
 -14   2   1      954.15     1045.49    114.61 o 
 -13   2   1      121.99      174.97     35.87 o 
 -12   2   1      264.00      320.22     68.90 o 
 -11   2   1      228.77      322.81     50.90 o 
 -10   2   1     2141.58     2027.79     57.11 o 
  -9   2   1     5396.26     5072.45     87.42 o 
  -8   2   1     5313.31     5179.68     88.41 o 
  -7   2   1     2598.93     2422.53     48.69 o 
  -6   2   1       20.27       12.46     11.20 o 
  -5   2   1       52.34       45.01      6.98 o 
  -4   2   1       63.03       76.08      6.68 o 
  -3   2   1      118.42      133.22      6.10 o 
  -2   2   1      609.93      750.33     32.10 o 
  -1   2   1     1723.44     2290.68     42.96 o 
   0   2   1     8566.33    12774.10    385.98 o 
   1   2   1    21575.44    26901.92    420.77 o 
   2   2   1    47101.47    52486.26    819.63 o 
   3   2   1    36217.78    37558.30    593.79 o 
   4   2   1    16750.21    16975.52    229.99 o 
   5   2   1     7486.57     7009.84     96.39 o 
   6   2   1     1078.93      912.35     17.85 o 
   7   2   1     1285.62     1275.32     27.13 o 
   8   2   1      579.73      529.43     16.07 o 
   9   2   1      698.05      641.89     18.92 o 
  10   2   1      155.97      145.81     21.02 o 
  11   2   1      940.64      932.65     50.24 o 
  12   2   1     2826.68     2661.65     86.73 o 
  13   2   1     2048.33     1945.57     75.41 o 
  14   2   1     2231.63     2290.08     84.92 o 
  15   2   1      785.25      825.46     51.98 o 
  16   2   1      133.18      146.74     44.78 o 
  17   2   1        0.73      -29.11     69.99 o 
 -18   3   1     1105.10     1171.67     87.67 o 
 -17   3   1     1341.39     1457.86     75.55 o 
 -16   3   1      707.12      808.99     54.50 o 
 -15   3   1     1119.51     1096.76     64.66 o 
 -14   3   1      296.02      368.59     41.57 o 
 -13   3   1       69.03       64.41     34.36 o 
 -12   3   1        3.22      -51.49     25.75 o 
 -11   3   1       47.45       51.07     24.25 o 
 -10   3   1      601.07      654.51     40.59 o 
  -9   3   1     5240.84     3160.59     94.13 o 
  -8   3   1    12756.11    12282.97    256.19 o 
  -7   3   1    16785.07    16901.99    247.41 o 
  -6   3   1    28498.44    29235.94    425.40 o 
  -5   3   1    11675.03    11489.72    186.73 o 
  -4   3   1    10512.79    11003.00    150.09 o 
  -3   3   1     5860.88     7001.35    103.79 o 
  -2   3   1      103.60      137.59      7.01 o 
  -1   3   1     2257.24     3234.40     60.53 o 
   0   3   1     4182.50     6405.06    108.98 o 
   1   3   1      266.74      355.36     10.45 o 
   2   3   1      225.06      287.68     10.33 o 
   3   3   1     1826.09     1811.99     33.04 o 
   4   3   1     6004.02     6127.27     84.96 o 
   5   3   1     9519.27     9373.74    128.60 o 
   6   3   1     1640.05     1510.44     25.25 o 
   7   3   1        9.52        9.51      7.99 o 
   8   3   1       11.97        3.70     10.93 o 
   9   3   1     2210.09     1944.01     36.62 o 
  10   3   1     4536.27     4259.76    164.90 o 
  11   3   1     5592.30     5243.09    150.06 o 
  12   3   1     3423.50     3125.27     97.76 o 
  13   3   1     1497.11     1462.03     65.15 o 
  14   3   1      747.14      759.10     78.22 o 
  15   3   1      182.45      191.16     42.35 o 
  16   3   1        2.17      -10.80     42.79 o 
  17   3   1       12.81        4.91     45.83 o 
 -17   4   1      513.24      600.06     82.38 o 
 -16   4   1      759.99      916.77     85.06 o 
 -15   4   1      938.96     1027.90     56.70 o 
 -14   4   1     2580.90     2457.78    164.92 o 
 -13   4   1      938.85      852.13     69.93 o 
 -12   4   1       12.72       -1.74     11.10 o 
 -11   4   1       84.77       64.86     25.25 o 
 -10   4   1     3386.90     3166.69     77.38 o 
  -9   4   1     3687.66     3383.78     71.32 o 
  -8   4   1     3843.21     3787.80     74.70 o 
  -7   4   1      920.34      925.99     24.49 o 
  -6   4   1       29.05       26.17     10.89 o 
  -5   4   1       52.47       46.83     13.50 o 
  -4   4   1     1361.53     1413.23     28.90 o 
  -3   4   1     1625.57     1851.88     29.27 o 
  -2   4   1     3143.59     4068.59     57.50 o 
  -1   4   1     4222.31     6038.62     90.06 o 
   0   4   1     7138.39    10289.23    150.43 o 
   1   4   1    16173.41    21198.62    306.19 o 
   2   4   1    24069.81    28765.60    457.24 o 
   3   4   1    19333.30    21241.71    482.60 o 
   4   4   1    15414.15    16635.36    243.66 o 
   5   4   1     2121.36     2042.38     32.55 o 
   6   4   1     1047.01      984.55     20.59 o 
   7   4   1       22.20        5.51      9.70 o 
   8   4   1      238.55      249.98     14.05 o 
   9   4   1      302.24      267.97     17.41 o 
  10   4   1       84.59       86.22     17.21 o 
  11   4   1      768.38      751.64     34.11 o 
  12   4   1     1119.32     1163.30     57.77 o 
  13   4   1     1769.13     1567.32     97.45 o 
  14   4   1      901.10      999.15     80.38 o 
  15   4   1      971.42     1084.57     86.82 o 
  16   4   1      127.31       38.58     66.77 o 
  17   4   1       26.43       17.92     70.29 o 
 -16   5   1      119.16      233.60     74.54 o 
 -15   5   1       68.64       54.25     65.80 o 
 -14   5   1       67.29       89.06     61.91 o 
 -13   5   1      278.62      287.55     61.36 o 
 -12   5   1      584.84      508.73     60.39 o 
 -11   5   1      552.77      564.92     37.07 o 
 -10   5   1       21.85       42.84     20.15 o 
  -9   5   1      543.82      551.60     23.80 o 
  -8   5   1     2655.81     2733.38     57.30 o 
  -7   5   1     5199.89     5017.26     78.11 o 
  -6   5   1     5430.70     5377.03     82.99 o 
  -5   5   1     2547.33     2470.62     44.90 o 
  -4   5   1     1960.93     2097.37     36.64 o 
  -3   5   1      365.20      486.04     15.21 o 
  -2   5   1     2169.92     2527.75     41.81 o 
  -1   5   1     4800.39     6671.52    109.95 o 
   0   5   1     3348.02     4809.00     80.89 o 
   1   5   1      852.88     1127.71     26.36 o 
   2   5   1      321.54      408.95     15.39 o 
   3   5   1      247.85      267.67     12.67 o 
   4   5   1     3298.90     3505.69     69.03 o 
   5   5   1     2954.20     2903.27     48.38 o 
   6   5   1     1437.01     1372.02     29.04 o 
   7   5   1      177.57      211.42     14.34 o 
   8   5   1       68.17       89.18     16.40 o 
   9   5   1      548.58      577.27     25.63 o 
  10   5   1     2450.72     2418.33     66.74 o 
  11   5   1     2509.26     2575.20     88.32 o 
  12   5   1      858.77      928.56     73.15 o 
  13   5   1      407.07      435.85     65.86 o 
  14   5   1      260.29      186.21     63.73 o 
  15   5   1       14.36      -23.27     65.31 o 
  16   5   1      153.09      134.08     70.78 o 
 -16   6   1      157.34      160.63     75.70 o 
 -15   6   1      146.57      313.85     73.21 o 
 -14   6   1      400.32      526.61     71.39 o 
 -13   6   1       62.28      156.38     59.96 o 
 -12   6   1        5.58       -2.51     66.31 o 
 -11   6   1        2.35       66.53     45.68 o 
 -10   6   1      254.93      261.51     27.58 o 
  -9   6   1     1058.02      996.89     34.17 o 
  -8   6   1       76.74       62.07     19.47 o 
  -7   6   1       27.91       45.84     16.18 o 
  -6   6   1      580.65      570.04     20.67 o 
  -5   6   1     2975.49     2967.40     95.57 o 
  -4   6   1     1459.56     1501.46     34.13 o 
  -3   6   1     2364.42     2616.00     49.17 o 
  -2   6   1     2492.49     3060.27     55.40 o 
  -1   6   1     1185.02     1556.79     42.93 o 
   0   6   1       58.78       73.77     22.39 o 
   1   6   1       79.75       78.92     28.16 o 
   2   6   1     1028.26     1065.91     25.20 o 
   3   6   1      966.85      990.11     24.67 o 
   4   6   1       93.17      102.03     16.20 o 
   5   6   1      204.66      205.40     23.14 o 
   6   6   1     2300.10     2171.25     40.26 o 
   7   6   1      802.87      827.59     24.40 o 
   8   6   1     1503.74     1528.36     37.10 o 
   9   6   1     1395.89     1394.09     42.06 o 
  10   6   1     1069.63     1050.62     46.14 o 
  11   6   1      158.42      132.50     70.29 o 
  12   6   1       19.76      -18.96     55.59 o 
  13   6   1        0.81      -41.92     58.44 o 
  14   6   1       73.36       79.53     66.16 o 
  15   6   1        7.82       30.50     68.96 o 
 -15   7   1      278.64      447.45     78.62 o 
 -14   7   1      602.31      722.06     80.26 o 
 -13   7   1      910.51     1072.48     83.72 o 
 -12   7   1      351.94      380.13     72.45 o 
 -11   7   1      513.09      548.84     42.71 o 
 -10   7   1     2016.60     1969.23     59.91 o 
  -9   7   1      762.99      735.41     40.36 o 
  -8   7   1        7.20      -19.05     21.41 o 
  -7   7   1      126.33      146.39     18.92 o 
  -6   7   1      508.50      568.45     25.24 o 
  -5   7   1      258.34      241.33     22.28 o 
  -4   7   1      722.53      707.54     27.76 o 
  -3   7   1     1127.73     1242.42     37.81 o 
  -2   7   1     1671.88     2014.37     48.45 o 
  -1   7   1     1022.76     1291.34     38.30 o 
   0   7   1      889.23     1169.07     40.06 o 
   1   7   1     1358.03     1810.82     45.48 o 
   2   7   1      708.67      849.87     31.49 o 
   3   7   1       21.41       25.52     16.22 o 
   4   7   1      634.38      734.05     22.70 o 
   5   7   1       11.13       -2.80     15.53 o 
   6   7   1      188.77      194.52     17.31 o 
   7   7   1       69.50       31.21     18.73 o 
   8   7   1        2.31       73.47     42.39 o 
   9   7   1       91.53      136.98     29.03 o 
  10   7   1       13.33        4.70     55.04 o 
  11   7   1        9.46      -16.55     36.74 o 
  12   7   1       50.09       44.11     59.23 o 
  13   7   1       88.01       19.74     63.18 o 
  14   7   1      184.47      180.01     71.08 o 
 -13   8   1      150.32      261.73     69.14 o 
 -12   8   1       87.79      125.33     60.45 o 
 -11   8   1       75.31       73.78     38.79 o 
 -10   8   1       37.55       26.00     53.46 o 
  -9   8   1       34.01       43.20     53.46 o 
  -8   8   1       41.71      -63.91     50.79 o 
  -7   8   1      598.31      581.20     33.29 o 
  -6   8   1      421.84      444.52     31.24 o 
  -5   8   1      281.69      307.14     29.23 o 
  -4   8   1      860.95      931.00     34.28 o 
  -3   8   1      427.97      450.54     26.28 o 
  -2   8   1     1194.47     1352.17     41.74 o 
  -1   8   1      554.16      713.89     29.70 o 
   0   8   1     1432.64     1851.82     48.18 o 
   1   8   1     2604.43     3171.36     68.23 o 
   2   8   1     1009.47     1232.66     40.09 o 
   3   8   1     1380.17     1604.84     45.07 o 
   4   8   1     2361.07     2371.53     56.32 o 
   5   8   1     1714.44     1749.52     55.68 o 
   6   8   1      664.10      676.27     42.80 o 
   7   8   1     1627.47     1489.04     62.78 o 
   8   8   1      742.16      812.29     48.26 o 
   9   8   1      418.04      440.18     56.11 o 
  10   8   1      989.02     1059.38     59.31 o 
  11   8   1      265.03      236.00     43.43 o 
  12   8   1      210.60      179.65     64.40 o 
  13   8   1      258.67      378.92     72.05 o 
 -11   9   1        5.57      -14.03     60.21 o 
 -10   9   1      199.04      143.68     61.91 o 
  -9   9   1      492.91      569.56     69.62 o 
  -8   9   1      687.26      718.84     72.90 o 
  -7   9   1     2392.77     2337.19    126.31 o 
  -6   9   1     1020.95     1125.17     60.72 o 
  -5   9   1     1256.27     1300.98     66.60 o 
  -4   9   1     1031.43     1083.33     54.96 o 
  -3   9   1      252.93      251.35     39.69 o 
  -2   9   1      116.80      117.97     37.69 o 
  -1   9   1      255.96      339.67     40.97 o 
   0   9   1        2.46       -1.17     37.85 o 
   1   9   1      597.97      714.91     47.42 o 
   2   9   1      122.08       89.66     49.09 o 
   3   9   1      214.66      245.92     39.67 o 
   4   9   1      104.73       93.19     37.53 o 
   5   9   1       33.37       17.53     37.30 o 
   6   9   1        6.57       24.10     36.86 o 
   7   9   1        4.91       -1.94     61.42 o 
   8   9   1      227.79      299.45     67.92 o 
   9   9   1      266.11      231.17     67.01 o 
  10   9   1      133.92       92.22     65.25 o 
  11   9   1      237.53      276.85     67.92 o 
 -10  10   1      162.71      100.24     67.86 o 
  -9  10   1      378.25      377.95     71.51 o 
  -8  10   1      180.03      196.78     67.25 o 
  -7  10   1       72.25       58.93     64.40 o 
  -6  10   1       22.27       46.17     42.47 o 
  -5  10   1       57.87       65.15     42.26 o 
  -4  10   1       60.12       57.93     42.16 o 
  -3  10   1      178.24      184.14     43.64 o 
  -2  10   1       24.09      -28.57     39.84 o 
  -1  10   1        7.73       15.28     41.59 o 
   0  10   1        9.61      -41.55     39.90 o 
   1  10   1     1156.48     1253.08     68.65 o 
   2  10   1     1912.77     1896.34     79.48 o 
   3  10   1     1083.91     1164.51    108.26 o 
   4  10   1      683.30      705.13     51.31 o 
   5  10   1      105.73       46.24     41.97 o 
   6  10   1        0.35       -2.37     41.35 o 
   7  10   1        9.91       13.67     67.80 o 
   8  10   1        1.86       -5.89     69.02 o 
   9  10   1        2.96     -111.85     68.10 o 
  -7  11   1      382.36      325.58     72.84 o 
  -6  11   1      597.18      573.21     77.83 o 
  -5  11   1       75.05        5.73     67.19 o 
  -4  11   1       25.54        5.09     45.26 o 
  -3  11   1        1.42      -30.24     44.72 o 
  -2  11   1       60.60       73.15     46.84 o 
  -1  11   1      217.56      288.14     62.85 o 
   0  11   1      687.40      885.37     58.17 o 
   1  11   1      424.93      539.44     59.02 o 
   2  11   1       10.15      -52.00     44.66 o 
   3  11   1       30.47       -9.33     44.99 o 
   4  11   1       83.06      107.26     46.53 o 
   5  11   1      432.75      436.41    101.49 o 
   6  11   1       15.39      -15.98     72.97 o 
 -18   0   2       50.57       13.67     68.77 o 
 -17   0   2        5.13       -9.30     62.52 o 
 -16   0   2      585.47      640.40     70.53 o 
 -15   0   2     1644.53     1759.36    106.26 o 
 -14   0   2     2929.61     3008.15    140.28 o 
 -13   0   2     4698.53     4834.53    198.72 o 
 -12   0   2     9076.69     8661.82    332.02 o 
 -11   0   2     1070.26      877.28     67.44 o 
 -10   0   2     1533.25     1383.97     76.25 o 
  -9   0   2      358.16      347.75     36.21 o 
  -8   0   2     2092.74     1705.29     78.13 o 
  -7   0   2     5725.02     4976.51    190.64 o 
  -6   0   2    19394.47    19936.65    732.32 o 
  -5   0   2     2820.68     2775.92     82.18 o 
  -4   0   2       78.94       37.10     12.27 o 
  -3   0   2     1966.81     1914.30    174.94 o 
  -2   0   2      219.16      262.52     20.17 o 
  -1   0   2     1283.29     1512.76     65.61 o 
   0   0   2      328.54      385.42     22.78 o 
   1   0   2     2181.18     2141.14     88.82 o 
   2   0   2      366.47      285.77     17.07 o 
   3   0   2    29225.25    25957.12    568.29 o 
   4   0   2    44980.55    43962.26    962.43 o 
   5   0   2    30397.37    29715.44    560.60 o 
   6   0   2    13369.89    12014.01    255.73 o 
   7   0   2     9974.96     9683.72    255.99 o 
   8   0   2     2023.61     1817.54     60.85 o 
   9   0   2        5.45      -12.43     30.74 o 
  10   0   2       30.65        6.64     26.40 o 
  11   0   2     1162.25     1046.23     53.27 o 
  12   0   2     1125.83     1121.33     80.68 o 
  13   0   2       47.97       55.29     49.27 o 
  14   0   2     2076.10     2120.79    114.89 o 
  15   0   2     3255.77     3495.70    160.45 o 
  16   0   2     1967.54     2054.75    122.11 o 
  17   0   2      821.91      895.69     83.96 o 
 -18   1   2       52.43      -25.84     48.39 o 
 -17   1   2      870.45      999.56     60.72 o 
 -16   1   2     1630.54     1972.81     81.50 o 
 -15   1   2     1709.30     1851.38     76.37 o 
 -14   1   2     2412.32     2506.44     87.76 o 
 -13   1   2      443.19      457.39     39.38 o 
 -12   1   2      764.95      805.76     43.32 o 
 -11   1   2      555.56      581.53     36.54 o 
 -10   1   2     1207.14     1063.00     33.04 o 
  -9   1   2       64.83       68.13     10.39 o 
  -8   1   2      919.31      808.84     35.53 o 
  -7   1   2     1804.74     1445.06     29.71 o 
  -6   1   2    16111.13    15385.38    231.24 o 
  -5   1   2    29955.00    28685.98    476.68 o 
  -4   1   2    33144.03    31276.23    609.51 o 
  -3   1   2    42943.62    43574.13    613.81 o 
  -2   1   2    21626.04    22837.27    580.51 o 
  -1   1   2      267.14      445.05     39.24 o 
   0   1   2    11545.37    14466.85    527.91 o 
   1   1   2     2335.65     2637.99     76.23 o 
   2   1   2    12744.29    13232.09    210.59 o 
   3   1   2      229.15      237.43      8.07 o 
   4   1   2       17.04       25.50      5.86 o 
   5   1   2      403.94      326.22     11.20 o 
   6   1   2    13264.87    12736.99    193.90 o 
   7   1   2     7153.43     6829.11    108.61 o 
   8   1   2     1999.67     1708.28     32.43 o 
   9   1   2     1100.45      998.96     31.92 o 
  10   1   2      123.86      138.54     22.94 o 
  11   1   2      570.44      539.23     31.22 o 
  12   1   2      582.05      632.93     34.69 o 
  13   1   2     2228.80     2286.66     83.23 o 
  14   1   2     2434.93     2368.35     86.47 o 
  15   1   2      347.95      385.67     46.12 o 
  16   1   2      114.23      123.13     44.10 o 
  17   1   2       38.17       45.75     47.64 o 
 -18   2   2        2.50       45.10     49.13 o 
 -17   2   2        5.66       10.81     45.50 o 
 -16   2   2       69.46       32.47     47.08 o 
 -15   2   2      540.35      470.06     45.21 o 
 -14   2   2      925.36     1000.83     60.47 o 
 -13   2   2     1530.83     1548.27     65.34 o 
 -12   2   2     1279.44     1547.44     79.95 o 
 -11   2   2     2464.35     2694.93     72.68 o 
 -10   2   2      526.90      500.77     32.07 o 
  -9   2   2      294.14      310.27     15.60 o 
  -8   2   2     1675.38     1663.93     30.62 o 
  -7   2   2     1209.55     1066.15     23.46 o 
  -6   2   2     3326.24     3055.66     49.14 o 
  -5   2   2     2531.96     2629.38     47.30 o 
  -4   2   2      961.53      971.50     18.58 o 
  -3   2   2      424.84      399.90     18.45 o 
  -2   2   2     2923.10     3268.50     60.14 o 
  -1   2   2      934.33     1458.49     33.31 o 
   0   2   2     7978.01    10469.34    329.90 o 
   1   2   2     4990.88     5763.03    102.79 o 
   2   2   2    12102.35    13008.64    230.69 o 
   3   2   2    10276.38    10646.87    154.33 o 
   4   2   2     7651.58     7779.53    106.56 o 
   5   2   2     3662.72     3349.12     44.93 o 
   6   2   2     8067.95     7581.82    114.11 o 
   7   2   2     1533.80     1445.70     29.87 o 
   8   2   2      230.92      215.40     11.65 o 
   9   2   2       34.22       25.89     11.30 o 
  10   2   2      399.19      378.76     26.29 o 
  11   2   2       92.30       59.33     26.56 o 
  12   2   2      119.88       70.96     27.14 o 
  13   2   2      176.52      211.44     36.60 o 
  14   2   2      699.47      636.54     46.65 o 
  15   2   2      306.58      349.16     46.14 o 
  16   2   2      388.41      380.42     49.47 o 
  17   2   2      359.27      425.07     51.57 o 
 -18   3   2        5.07        6.20     49.42 o 
 -17   3   2       34.73       72.95     46.48 o 
 -16   3   2       23.16       15.65     42.43 o 
 -15   3   2        9.07       15.31     39.19 o 
 -14   3   2      127.68      180.66     39.06 o 
 -13   3   2       13.47       58.56     34.37 o 
 -12   3   2       11.80       95.08     60.66 o 
 -11   3   2      580.82      542.04     36.25 o 
 -10   3   2     2188.63     1961.47     94.02 o 
  -9   3   2     1122.94     1063.35     32.78 o 
  -8   3   2       16.02        6.25     17.37 o 
  -7   3   2      195.87      212.71     12.26 o 
  -6   3   2      172.49      180.68     12.27 o 
  -5   3   2       42.42       51.22      8.44 o 
  -4   3   2      395.36      372.88     11.17 o 
  -3   3   2       10.30       14.14     11.96 o 
  -2   3   2      602.54      751.83     30.29 o 
  -1   3   2        3.55       44.73     23.69 o 
   0   3   2     7351.45     9846.68    218.64 o 
   1   3   2      219.14      248.52     11.13 o 
   2   3   2     5256.12     6319.98     93.31 o 
   3   3   2      773.48      762.57     19.11 o 
   4   3   2      106.74      107.26      9.37 o 
   5   3   2      189.12      231.31      9.22 o 
   6   3   2      494.98      459.36     13.40 o 
   7   3   2       79.02       67.42      9.05 o 
   8   3   2      121.45      127.35     11.72 o 
   9   3   2       15.71       10.06     12.56 o 
  10   3   2      281.78      263.41     42.39 o 
  11   3   2      391.66      352.32     36.64 o 
  12   3   2      405.20      411.25     35.71 o 
  13   3   2       67.15       95.87     59.78 o 
  14   3   2      327.59      313.55     42.34 o 
  15   3   2        3.14      -50.49     39.20 o 
  16   3   2        0.17      -40.93     53.98 o 
  17   3   2        4.09      -77.83     68.41 o 
 -17   4   2       88.01       92.10     71.32 o 
 -16   4   2       72.78       80.72     44.87 o 
 -15   4   2      178.15      261.91     54.89 o 
 -14   4   2      134.91      238.17     54.95 o 
 -13   4   2      265.43      342.24     46.99 o 
 -12   4   2       93.87      140.71     31.48 o 
 -11   4   2      240.68      319.52     40.34 o 
 -10   4   2      237.60      257.52     45.29 o 
  -9   4   2      194.81      254.53     22.66 o 
  -8   4   2        0.89       50.74     14.21 o 
  -7   4   2        2.92        0.79     11.90 o 
  -6   4   2       49.15       59.90     12.20 o 
  -5   4   2      874.44      895.99     23.28 o 
  -4   4   2       48.79       51.34      8.61 o 
  -3   4   2      556.43      663.75     18.80 o 
  -2   4   2      792.89      929.69     21.68 o 
  -1   4   2        9.86       88.07     26.41 o 
   0   4   2     3563.58     4979.38     98.54 o 
   1   4   2     1890.29     2050.70     55.20 o 
   2   4   2      127.06       97.41     13.35 o 
   3   4   2     1115.22     1130.95     25.72 o 
   4   4   2     2483.58     2476.83     44.91 o 
   5   4   2     1295.19     1181.27     22.21 o 
   6   4   2     2193.47     2043.21     32.99 o 
   7   4   2     1165.28     1076.48     22.12 o 
   8   4   2      398.84      321.50     14.86 o 
   9   4   2     1940.06     1860.96     39.97 o 
  10   4   2     1449.56     1420.38     41.11 o 
  11   4   2      419.66      404.23     40.17 o 
  12   4   2      836.05      774.80     47.66 o 
  13   4   2      569.84      571.24     47.61 o 
  14   4   2      242.07      220.84     62.94 o 
  15   4   2      433.16      485.48     73.57 o 
  16   4   2       83.35       49.70     68.04 o 
 -16   5   2      438.30      602.43     79.22 o 
 -15   5   2      499.81      607.66     74.85 o 
 -14   5   2      589.11      595.45     73.03 o 
 -13   5   2     1812.03     1906.26    112.33 o 
 -12   5   2      767.49      790.90     50.06 o 
 -11   5   2      382.61      349.46     40.45 o 
 -10   5   2     1106.36     1036.69     44.10 o 
  -9   5   2      224.97      258.66     27.16 o 
  -8   5   2     1824.22     1850.45     44.06 o 
  -7   5   2     1830.54     1726.81     37.03 o 
  -6   5   2     6127.68     6107.03    103.10 o 
  -5   5   2     8547.19     8880.69    163.58 o 
  -4   5   2     5918.55     6176.17    103.62 o 
  -3   5   2     6058.89     6729.07    112.17 o 
  -2   5   2     6474.09     7765.33    116.29 o 
  -1   5   2     9097.37    12018.57    194.07 o 
   0   5   2      779.02     1058.09     30.00 o 
   1   5   2      472.50      550.34     18.52 o 
   2   5   2      420.60      557.68     19.13 o 
   3   5   2      723.94      786.55     26.40 o 
   4   5   2      688.26      656.94     24.26 o 
   5   5   2     1327.09     1185.27     26.54 o 
   6   5   2     1490.24     1473.10     30.24 o 
   7   5   2      290.86      309.17     15.42 o 
   8   5   2      816.14      829.61     32.60 o 
   9   5   2      214.05      196.40     26.59 o 
  10   5   2        1.68       -3.68     25.97 o 
  11   5   2      264.95      234.98     39.49 o 
  12   5   2      204.02      226.49     41.69 o 
  13   5   2      240.65      266.40     63.24 o 
  14   5   2      176.69      161.97     64.70 o 
  15   5   2      129.78       95.57     67.92 o 
  16   5   2      201.76      262.64     75.40 o 
 -16   6   2      296.68      308.14     75.76 o 
 -15   6   2      487.36      781.17     81.41 o 
 -14   6   2      909.29      970.54     82.56 o 
 -13   6   2     1229.13     1289.56     95.20 o 
 -12   6   2      882.04      901.13     54.09 o 
 -11   6   2     2953.53     2817.57     77.87 o 
 -10   6   2     1094.32     1006.53     37.37 o 
  -9   6   2      154.77      167.97     21.71 o 
  -8   6   2      205.59      241.33     21.20 o 
  -7   6   2      625.58      653.12     22.29 o 
  -6   6   2     1392.81     1334.71     44.31 o 
  -5   6   2      382.91      345.34     17.46 o 
  -4   6   2       55.44       46.35     13.78 o 
  -3   6   2      125.56      155.77     14.07 o 
  -2   6   2      439.32      524.69     18.70 o 
  -1   6   2       55.64       78.90     14.10 o 
   0   6   2       61.11       57.20     14.11 o 
   1   6   2       12.01       -4.06     13.91 o 
   2   6   2     3646.48     4100.17     71.77 o 
   3   6   2     7110.36     7697.19    127.30 o 
   4   6   2     4012.01     4057.43     72.09 o 
   5   6   2     7925.77     8046.92    192.72 o 
   6   6   2     5915.06     5865.54     91.26 o 
   7   6   2      941.98      986.85     30.66 o 
   8   6   2     1235.57     1261.19     39.26 o 
   9   6   2      833.82      873.22     38.55 o 
  10   6   2      129.44      105.25     30.00 o 
  11   6   2      109.58      108.61     40.54 o 
  12   6   2      308.88      284.69     45.37 o 
  13   6   2      681.04      657.11     73.82 o 
  14   6   2      777.12      934.27     85.18 o 
  15   6   2      504.94      657.54     81.77 o 
 -15   7   2      322.45      316.47     72.97 o 
 -14   7   2      324.73      337.61     70.78 o 
 -13   7   2      266.28      239.55     65.49 o 
 -12   7   2        9.36       37.93     53.43 o 
 -11   7   2        3.36       -2.57     30.05 o 
 -10   7   2       37.07       52.76     33.94 o 
  -9   7   2      375.91      333.53     25.59 o 
  -8   7   2        2.16       -1.68     21.07 o 
  -7   7   2     1192.30     1252.16     34.62 o 
  -6   7   2     1129.57     1003.02     50.11 o 
  -5   7   2     6016.95     5972.02    113.74 o 
  -4   7   2     7745.65     8029.47    148.86 o 
  -3   7   2     2524.31     2696.80     59.13 o 
  -2   7   2     2323.69     2771.56     59.95 o 
  -1   7   2     1161.63     1407.47     39.43 o 
   0   7   2      112.20      136.41     20.10 o 
   1   7   2      496.08      596.67     25.60 o 
   2   7   2      587.74      645.67     26.31 o 
   3   7   2      614.76      680.81     22.08 o 
   4   7   2       85.32       86.55     15.90 o 
   5   7   2      376.16      382.41     19.94 o 
   6   7   2      375.45      382.18     21.06 o 
   7   7   2     2073.36     1926.66     43.81 o 
   8   7   2      434.20      502.77     28.65 o 
   9   7   2       40.76       38.41     30.68 o 
  10   7   2       92.90      154.08     32.46 o 
  11   7   2      272.53      294.73     35.34 o 
  12   7   2      362.04      421.02     68.47 o 
  13   7   2      816.77      902.56     82.56 o 
  14   7   2      534.60      555.35     79.16 o 
 -13   8   2      638.71      828.25     78.07 o 
 -12   8   2      482.69      438.11     51.00 o 
 -11   8   2      483.66      448.12     61.42 o 
 -10   8   2      204.24      218.90     55.04 o 
  -9   8   2       55.87      124.36     54.37 o 
  -8   8   2       85.77       81.05     50.85 o 
  -7   8   2     1136.36     1155.05     89.13 o 
  -6   8   2     1843.30     1854.82     72.50 o 
  -5   8   2        9.53        4.91     25.77 o 
  -4   8   2        0.44        3.74     25.35 o 
  -3   8   2      282.64      304.47     24.77 o 
  -2   8   2     2263.46     2655.83     60.21 o 
  -1   8   2     1180.33     1448.35     42.87 o 
   0   8   2       12.18       47.28     21.95 o 
   1   8   2      412.51      526.91     27.12 o 
   2   8   2       21.77       42.47     21.94 o 
   3   8   2     1553.41     1619.22     45.28 o 
   4   8   2     1412.08     1407.69     42.84 o 
   5   8   2     3237.84     3186.97     80.66 o 
   6   8   2      744.12      728.36     44.17 o 
   7   8   2        4.98        2.59     20.37 o 
   8   8   2        2.46      -46.62     30.99 o 
   9   8   2      242.50      220.87     34.28 o 
  10   8   2      397.76      445.07     38.14 o 
  11   8   2       24.61       14.27     42.06 o 
  12   8   2       20.10       38.64     64.52 o 
  13   8   2      241.28      200.06     71.32 o 
 -12   9   2      399.06      379.84     73.94 o 
 -11   9   2      520.75      378.43     65.19 o 
 -10   9   2      540.36      497.33     68.71 o 
  -9   9   2      853.52      919.81     77.52 o 
  -8   9   2      705.84      818.96     74.24 o 
  -7   9   2      443.56      310.23    116.43 o 
  -6   9   2       42.88        4.19     37.39 o 
  -5   9   2      392.87      389.36     42.78 o 
  -4   9   2      190.03       97.35     45.50 o 
  -3   9   2      162.85      111.34     37.41 o 
  -2   9   2       79.31      105.76     36.75 o 
  -1   9   2      460.67      609.21     57.41 o 
   0   9   2      414.68      568.70     44.66 o 
   1   9   2     1089.35     1250.46     64.79 o 
   2   9   2     2132.85     2259.85     84.29 o 
   3   9   2     1189.27     1234.80     64.42 o 
   4   9   2      407.17      444.61     43.23 o 
   5   9   2        4.11      -10.11     36.89 o 
   6   9   2      206.96      204.70     39.91 o 
   7   9   2      104.04       66.83     63.67 o 
   8   9   2      186.58      220.17     67.38 o 
   9   9   2       42.32       71.26     64.95 o 
  10   9   2      191.11      146.54     67.07 o 
  11   9   2      124.82      121.26     67.07 o 
 -10  10   2        7.96       66.04     66.04 o 
  -9  10   2      222.02      247.45     69.14 o 
  -8  10   2      248.30      242.29     67.25 o 
  -7  10   2       86.67      -36.39     62.52 o 
  -6  10   2       66.30      101.04     43.42 o 
  -5  10   2      121.86      133.79     42.98 o 
  -4  10   2      163.78      141.99     43.00 o 
  -3  10   2      415.71      497.82     48.19 o 
  -2  10   2      706.68      800.17     52.76 o 
  -1  10   2      566.37      655.80     50.29 o 
   0  10   2      481.79      647.19     49.71 o 
   1  10   2      690.00      774.34     52.09 o 
   2  10   2      150.91      172.40     43.25 o 
   3  10   2       16.86       -8.38     41.09 o 
   4  10   2        0.74      -50.06     65.22 o 
   5  10   2       71.80       29.53     41.86 o 
   6  10   2       15.33     -126.06     66.04 o 
   7  10   2      273.75      232.44     72.11 o 
   8  10   2      680.25      644.35     82.56 o 
   9  10   2      378.56      278.92     75.33 o 
  -7  11   2      338.95      367.26     73.57 o 
  -6  11   2      116.10      142.41     47.53 o 
  -5  11   2      120.91      114.97     47.73 o 
  -4  11   2      202.47      165.13     47.78 o 
  -3  11   2      188.81      225.30     47.75 o 
  -2  11   2      457.70      492.25     51.33 o 
  -1  11   2      260.05      295.52     48.49 o 
   0  11   2      185.88      167.74     47.01 o 
   1  11   2     1198.21     1244.06     67.10 o 
   2  11   2      850.50      832.42    116.65 o 
   3  11   2       23.59        6.57     45.10 o 
   4  11   2       96.36       58.79     53.98 o 
   5  11   2       58.52       81.06     54.98 o 
   6  11   2        1.02       34.45     76.00 o 
 -18   1   3        2.20       81.84     53.25 o 
 -17   1   3      114.36       93.59     46.40 o 
 -16   1   3       10.46       53.36     42.75 o 
 -15   1   3       94.33      141.65     41.17 o 
 -14   1   3      366.79      360.14     40.94 o 
 -13   1   3      745.39      721.43     50.12 o 
 -12   1   3      672.73      636.08     40.34 o 
 -11   1   3     1241.26     1185.70     54.38 o 
 -10   1   3        5.22       51.71     22.71 o 
  -9   1   3      162.72      159.50     17.31 o 
  -8   1   3      199.30      203.18     11.50 o 
  -7   1   3     1166.65     1124.09     36.84 o 
  -6   1   3       27.77       20.96      7.07 o 
  -5   1   3      312.97      266.02      9.05 o 
  -4   1   3     9425.72     8926.04    127.45 o 
  -3   1   3     4936.61     4576.11     93.38 o 
  -2   1   3    10936.84    11408.76    173.66 o 
  -1   1   3     9355.23    10580.48    246.21 o 
   0   1   3    12260.76    13467.94    258.48 o 
   1   1   3       30.35       52.70      5.24 o 
   2   1   3      416.91      379.95     11.04 o 
   3   1   3     4259.17     4170.44     68.61 o 
   4   1   3      315.78      323.44     20.06 o 
   5   1   3      251.30      243.74     13.14 o 
   6   1   3       10.59        7.95      8.55 o 
   7   1   3     2193.04     2042.79     33.98 o 
   8   1   3     1901.99     1663.52     32.91 o 
   9   1   3     1756.13     1477.58     40.47 o 
  10   1   3      817.05      795.90     31.34 o 
  11   1   3      425.05      391.75     26.16 o 
  12   1   3       15.77       42.51     28.05 o 
  13   1   3      250.33      258.91     32.89 o 
  14   1   3       35.19      -20.03     44.78 o 
  15   1   3       26.13       28.66     42.72 o 
  16   1   3      182.14      173.52     46.89 o 
  17   1   3       89.68      122.46     48.69 o 
 -18   2   3      191.48      125.48     50.57 o 
 -17   2   3      220.65      242.41     64.25 o 
 -16   2   3       20.34       39.51     44.41 o 
 -15   2   3      183.47      120.41     40.84 o 
 -14   2   3      975.77      845.21     49.52 o 
 -13   2   3      506.27      476.74     34.60 o 
 -12   2   3     4768.43     4494.68    131.04 o 
 -11   2   3     7506.70     6895.66    158.99 o 
 -10   2   3     3745.58     3466.49     73.23 o 
  -9   2   3     4304.50     3816.11     78.38 o 
  -8   2   3     4169.98     3887.79     85.63 o 
  -7   2   3     1044.25      949.66     24.22 o 
  -6   2   3      141.49      130.71     13.75 o 
  -5   2   3       68.76       64.10      8.14 o 
  -4   2   3     3212.95     3356.59     58.62 o 
  -3   2   3      145.65      148.40      7.24 o 
  -2   2   3       50.61       57.08      6.41 o 
  -1   2   3      667.38     1042.26     39.53 o 
   0   2   3     9978.06    11726.23    187.60 o 
   1   2   3       56.67       65.36     10.08 o 
   2   2   3      152.08      134.86      9.38 o 
   3   2   3      215.71      177.91     15.73 o 
   4   2   3      883.26      748.74     16.84 o 
   5   2   3     5537.04     4821.89     66.93 o 
   6   2   3     9783.90     9265.38    152.01 o 
   7   2   3     9798.46     9212.53    151.60 o 
   8   2   3     5399.62     4735.70    133.46 o 
   9   2   3     2320.19     2067.67     39.55 o 
  10   2   3      907.02      808.05     32.08 o 
  11   2   3        5.94      -29.18     25.16 o 
  12   2   3      305.91      298.98     38.72 o 
  13   2   3      485.18      473.96     35.67 o 
  14   2   3      221.84      270.00     42.12 o 
  15   2   3      541.20      581.01     49.46 o 
  16   2   3      624.57      767.17     55.59 o 
  17   2   3      717.22      896.33     60.66 o 
 -18   3   3      429.98      479.70     56.36 o 
 -17   3   3      101.22       91.71     47.59 o 
 -16   3   3        1.31      -27.23     43.91 o 
 -15   3   3      494.42      526.70     47.68 o 
 -14   3   3     1137.41     1243.13     63.56 o 
 -13   3   3     2177.53     2245.54     81.64 o 
 -12   3   3     2899.85     2848.97     81.93 o 
 -11   3   3      487.28      497.47     30.99 o 
 -10   3   3     1146.12     1048.64     34.54 o 
  -9   3   3      676.11      643.14     24.98 o 
  -8   3   3        9.37        8.48     11.86 o 
  -7   3   3      167.03      189.01     12.80 o 
  -6   3   3      687.15      630.40     20.44 o 
  -5   3   3     5754.57     5490.73    101.77 o 
  -4   3   3    12459.37    12341.00    219.89 o 
  -3   3   3    27544.66    28732.28    455.88 o 
  -2   3   3    24643.38    27385.52    434.74 o 
  -1   3   3    30639.71    35840.60    633.14 o 
   0   3   3    14270.51    16829.30    268.70 o 
   1   3   3     3928.68     4230.43     70.64 o 
   2   3   3     4449.77     4997.24     82.75 o 
   3   3   3      508.49      578.78     20.12 o 
   4   3   3       69.26       73.53      7.01 o 
   5   3   3       10.72       13.36      7.72 o 
   6   3   3     1461.93     1338.47     23.76 o 
   7   3   3     2484.47     2272.29     35.94 o 
   8   3   3     6667.82     6224.41    105.05 o 
   9   3   3     4931.84     4441.79    107.08 o 
  10   3   3     2311.82     2191.05     62.12 o 
  11   3   3      977.53      889.34     49.28 o 
  12   3   3       56.26       30.99     24.70 o 
  13   3   3       70.62       25.72     30.18 o 
  14   3   3      466.26      534.30     55.31 o 
  15   3   3      466.34      528.73     49.26 o 
  16   3   3      438.70      569.20     78.62 o 
  17   3   3      141.79      102.80     73.88 o 
 -17   4   3       24.40      -11.42     48.05 o 
 -16   4   3       92.28       80.50     91.22 o 
 -15   4   3       12.55       16.17     41.73 o 
 -14   4   3      260.38      272.92     41.97 o 
 -13   4   3     1733.21     1595.90     58.93 o 
 -12   4   3     2621.59     2536.44     73.32 o 
 -11   4   3     3719.87     3605.61     77.81 o 
 -10   4   3     4434.72     4057.66    158.94 o 
  -9   4   3     5422.77     5029.27    117.56 o 
  -8   4   3     3675.08     3569.17     73.75 o 
  -7   4   3        3.56       -1.87     11.61 o 
  -6   4   3      171.04      182.84     13.12 o 
  -5   4   3     4226.47     4273.01     82.03 o 
  -4   4   3     3733.23     4012.43     69.13 o 
  -3   4   3       13.53        7.81      9.66 o 
  -2   4   3      419.92      508.39     17.59 o 
  -1   4   3      203.65      233.16     13.66 o 
   0   4   3     1679.29     1742.28     56.58 o 
   1   4   3     4567.06     5207.80    132.06 o 
   2   4   3      814.28      870.65     31.05 o 
   3   4   3      219.40      229.45     12.70 o 
   4   4   3     2393.27     2314.15     42.90 o 
   5   4   3     4956.23     4563.00     70.33 o 
   6   4   3     9081.60     8628.00    119.66 o 
   7   4   3    10262.90     9608.17    132.92 o 
   8   4   3     3641.85     3473.16     71.05 o 
   9   4   3      887.16      898.69     39.20 o 
  10   4   3      419.15      449.04     63.21 o 
  11   4   3      301.47      300.08     49.97 o 
  12   4   3      214.21      186.49     41.20 o 
  13   4   3        3.30       29.71     41.99 o 
  14   4   3      128.77      136.20     46.20 o 
  15   4   3      304.78      361.85     70.72 o 
  16   4   3      490.30      517.62     78.37 o 
 -16   5   3       37.16      -31.71     69.93 o 
 -15   5   3      319.44      416.16     69.56 o 
 -14   5   3      310.84      391.74     65.92 o 
 -13   5   3      383.55      373.95     46.12 o 
 -12   5   3      736.31      746.94     39.37 o 
 -11   5   3       13.99        1.91     21.92 o 
 -10   5   3        7.04       -4.47     20.27 o 
  -9   5   3       15.00        4.97     19.08 o 
  -8   5   3     2377.94     2293.89     46.18 o 
  -7   5   3     1900.97     1767.81     38.22 o 
  -6   5   3      106.11      106.70     14.15 o 
  -5   5   3       14.67        8.61     13.35 o 
  -4   5   3     2815.87     3015.02     54.73 o 
  -3   5   3     6567.80     7330.30    121.97 o 
  -2   5   3     4591.63     5018.62     85.34 o 
  -1   5   3     4370.45     5201.73    116.01 o 
   0   5   3     3363.33     4138.93     80.58 o 
   1   5   3       31.05       39.40     12.66 o 
   2   5   3       85.86       81.30     14.62 o 
   3   5   3      817.24      816.31     24.76 o 
   4   5   3     2610.12     2603.37     54.52 o 
   5   5   3      878.98      831.13     25.13 o 
   6   5   3      281.92      282.00     15.20 o 
   7   5   3      400.34      386.68     19.06 o 
   8   5   3     1742.86     1601.82     56.82 o 
   9   5   3      737.91      679.83     34.06 o 
  10   5   3      519.09      560.41     47.66 o 
  11   5   3      190.06      233.11     49.21 o 
  12   5   3       13.73      -36.14     40.60 o 
  13   5   3      211.87      159.32     46.24 o 
  14   5   3      684.40      679.74     56.92 o 
  15   5   3      477.01      491.56     76.43 o 
 -16   6   3      196.98      185.12     74.61 o 
 -15   6   3      190.53      115.55     69.87 o 
 -14   6   3      114.15       64.64     62.88 o 
 -13   6   3       86.57      105.06     44.36 o 
 -12   6   3      410.14      443.50     57.96 o 
 -11   6   3      426.26      454.56     32.68 o 
 -10   6   3       67.94      129.15     26.79 o 
  -9   6   3       28.82        3.45     29.94 o 
  -8   6   3       71.72       83.76     19.25 o 
  -7   6   3       37.50       27.94     17.92 o 
  -6   6   3     2300.77     2344.66     59.98 o 
  -5   6   3     1009.03     1043.90     32.79 o 
  -4   6   3     1764.57     1753.64     43.45 o 
  -3   6   3      310.73      339.78     19.13 o 
  -2   6   3       70.08      108.22     15.01 o 
  -1   6   3      304.23      378.98     17.79 o 
   0   6   3     3069.96     3622.41     64.75 o 
   1   6   3      657.21      716.99     24.19 o 
   2   6   3      731.42      763.59     29.04 o 
   3   6   3      200.27      198.50     18.86 o 
   4   6   3      211.75      255.86     28.47 o 
   5   6   3      740.65      692.71     23.86 o 
   6   6   3      751.18      766.62     24.53 o 
   7   6   3      344.57      338.58     20.70 o 
   8   6   3      803.75      798.51     34.93 o 
   9   6   3       42.61      -11.62     28.42 o 
  10   6   3      146.24       78.07     30.82 o 
  11   6   3      446.25      420.76     47.08 o 
  12   6   3      520.79      539.91     50.31 o 
  13   6   3      289.35      338.86     92.32 o 
  14   6   3      146.89      149.76     68.59 o 
  15   6   3      114.43       17.62     71.14 o 
 -15   7   3        0.09      -68.41     69.62 o 
 -14   7   3        7.46       16.16     65.67 o 
 -13   7   3        8.27      -75.71     52.19 o 
 -12   7   3        2.21      -33.30     30.70 o 
 -11   7   3      340.18      356.87     49.92 o 
 -10   7   3     1341.83     1276.98     51.13 o 
  -9   7   3      728.20      750.23     34.28 o 
  -8   7   3     1454.35     1374.47     41.15 o 
  -7   7   3     1271.18     1106.82     52.40 o 
  -6   7   3     1843.39     1743.42     45.96 o 
  -5   7   3     1404.57     1342.00     40.05 o 
  -4   7   3      439.01      455.69     24.80 o 
  -3   7   3      637.20      717.85     28.29 o 
  -2   7   3      342.46      402.67     23.41 o 
  -1   7   3      236.96      327.09     22.31 o 
   0   7   3      216.90      309.95     22.51 o 
   1   7   3     4146.60     4634.03     81.37 o 
   2   7   3     2819.41     3069.96     58.36 o 
   3   7   3      699.64      779.82     27.20 o 
   4   7   3     2205.35     2180.18     41.67 o 
   5   7   3     2474.95     2321.26     60.75 o 
   6   7   3     1642.11     1617.57     35.75 o 
   7   7   3      266.48      261.86     25.51 o 
   8   7   3       90.79      115.28     30.93 o 
   9   7   3       24.96       -1.33     31.50 o 
  10   7   3       12.24       19.03     32.80 o 
  11   7   3        0.39       12.04     44.08 o 
  12   7   3       36.70        0.73     45.97 o 
  13   7   3      209.47      226.80     51.48 o 
  14   7   3        3.38       28.98     70.11 o 
 -13   8   3      395.02      251.46     80.01 o 
 -12   8   3      360.15      309.15     46.28 o 
 -11   8   3      102.19      110.69     41.94 o 
 -10   8   3      420.18      435.60     60.21 o 
  -9   8   3     1079.61     1044.29     84.57 o 
  -8   8   3      326.39      366.83     56.99 o 
  -7   8   3      499.63      322.04    166.34 o 
  -6   8   3      299.03      288.21     37.06 o 
  -5   8   3      191.70      227.86     35.31 o 
  -4   8   3      201.20      203.87     35.01 o 
  -3   8   3        9.41      -22.73     34.17 o 
  -2   8   3        6.00       -7.82     22.02 o 
  -1   8   3       11.09       40.48     22.22 o 
   0   8   3      105.03      113.15     22.97 o 
   1   8   3      515.99      587.31     37.17 o 
   2   8   3       43.28       46.28     22.32 o 
   3   8   3      106.86       86.02     26.59 o 
   4   8   3      748.24      700.45     34.63 o 
   5   8   3      613.70      633.71     28.94 o 
   6   8   3      233.73      209.06     39.81 o 
   7   8   3      440.02      420.04     35.05 o 
   8   8   3      510.89      516.89     38.16 o 
   9   8   3      287.23      312.37     36.92 o 
  10   8   3      338.71      354.55     41.51 o 
  11   8   3      316.92      323.43     41.19 o 
  12   8   3      541.95      559.29     55.66 o 
 -12   9   3      162.90       77.16     58.99 o 
 -11   9   3      275.24      252.33     48.31 o 
 -10   9   3       83.91       50.30     57.23 o 
  -9   9   3      120.87      118.83     58.38 o 
  -8   9   3      140.32       58.08     57.53 o 
  -7   9   3      376.44      382.67     43.38 o 
  -6   9   3      146.32      124.15     39.20 o 
  -5   9   3      100.00       67.87     38.39 o 
  -4   9   3     1399.28     1397.94     67.23 o 
  -3   9   3     1570.01     1706.32     73.18 o 
  -2   9   3     1448.74     1660.90     72.33 o 
  -1   9   3     1433.46     1626.11     71.75 o 
   0   9   3      922.02     1089.81     58.17 o 
   1   9   3      663.65      750.78     48.32 o 
   2   9   3      575.46      616.11     46.26 o 
   3   9   3      158.96       96.95     38.16 o 
   4   9   3      440.08      402.45     42.64 o 
   5   9   3      242.90      224.60     40.17 o 
   6   9   3       11.67       -8.40     34.78 o 
   7   9   3      581.65      633.72     78.01 o 
   8   9   3      332.16      302.13     71.20 o 
   9   9   3      122.69       54.07     68.23 o 
  10   9   3      216.00      206.26     69.32 o 
  11   9   3       10.53       37.30     68.23 o 
 -10  10   3      336.95      444.53     71.20 o 
  -9  10   3      286.12      243.20     65.67 o 
  -8  10   3      136.58       51.03     62.21 o 
  -7  10   3      102.64       24.12     62.03 o 
  -6  10   3       26.69      -62.34     42.09 o 
  -5  10   3      175.33      153.82     51.76 o 
  -4  10   3      128.70      114.38     42.73 o 
  -3  10   3       40.10        4.07     41.64 o 
  -2  10   3       12.65       13.09     41.77 o 
  -1  10   3      114.75       51.55     61.57 o 
   0  10   3      235.00      267.35     45.04 o 
   1  10   3       29.86       79.25     42.13 o 
   2  10   3       45.85       26.54     53.04 o 
   3  10   3        7.38      -39.57     41.45 o 
   4  10   3       78.49       20.54     41.21 o 
   5  10   3      270.79      332.23     44.95 o 
   6  10   3      527.68      531.47     81.11 o 
   7  10   3      931.25      954.86     92.04 o 
   8  10   3      285.77      262.27     74.91 o 
  -6  11   3      189.65      181.48     48.89 o 
  -5  11   3       23.02      -13.08     63.03 o 
  -4  11   3       61.88       45.69     47.24 o 
  -3  11   3      244.32      292.78     49.76 o 
  -2  11   3      200.37      239.24     48.96 o 
  -1  11   3      375.38      395.83     50.96 o 
   0  11   3       14.91      -43.96     50.49 o 
   1  11   3       10.40      -83.00     45.19 o 
   2  11   3        3.75      -37.60     45.50 o 
   3  11   3      295.08      302.88     49.34 o 
   4  11   3      269.16      282.27     54.74 o 
   5  11   3      178.04      196.31     47.40 o 
 -18   0   4      710.11      757.05     83.72 o 
 -17   0   4      483.99      464.46     73.27 o 
 -16   0   4      630.88      669.44     74.85 o 
 -15   0   4       63.42       83.35     55.53 o 
 -14   0   4      122.63      125.70     50.97 o 
 -13   0   4       98.54      104.37     49.21 o 
 -12   0   4     1040.37      901.46     64.40 o 
 -11   0   4     5999.48     5597.29    222.97 o 
 -10   0   4     5945.35     5619.95    221.93 o 
  -9   0   4    17621.81    16975.22    629.65 o 
  -8   0   4    24540.13    23356.47    860.33 o 
  -7   0   4     7700.48     6520.44    248.73 o 
  -6   0   4     4091.69     3518.54    141.37 o 
  -5   0   4    10946.39    11394.88    423.51 o 
  -4   0   4      359.26      392.09     22.30 o 
  -3   0   4     1605.27     1448.31     69.26 o 
  -2   0   4     1021.96      947.63     67.98 o 
  -1   0   4      604.72      711.91     42.65 o 
   0   0   4     6231.05     6561.51    247.63 o 
   1   0   4     3007.19     2857.85    115.43 o 
   2   0   4     9368.05     9227.50    344.41 o 
   3   0   4    15622.79    15016.50    390.92 o 
   4   0   4     7018.02     7049.65    133.27 o 
   5   0   4     1328.02     1266.90     41.94 o 
   6   0   4     1168.22      962.63     33.21 o 
   7   0   4      611.98      532.23     22.72 o 
   8   0   4    11186.34    10811.65    232.69 o 
   9   0   4     7144.05     6537.88    179.93 o 
  10   0   4     6939.88     6385.17    177.44 o 
  11   0   4     2141.64     1983.37     74.25 o 
  12   0   4       69.51       51.94     37.60 o 
  13   0   4       14.83       44.06     40.06 o 
  14   0   4        2.60       38.52     57.72 o 
  15   0   4       81.22       58.63     62.52 o 
  16   0   4       35.33       -0.24     64.40 o 
  17   0   4      255.03      284.33     74.36 o 
 -18   1   4      544.27      575.66     56.53 o 
 -17   1   4      593.11      668.39     61.97 o 
 -16   1   4     1011.81     1156.73     68.16 o 
 -15   1   4      996.88      970.74     58.21 o 
 -14   1   4        6.81       11.27     36.82 o 
 -13   1   4      753.21      705.41     45.00 o 
 -12   1   4      516.55      503.75     93.83 o 
 -11   1   4     1769.85     1648.81     63.74 o 
 -10   1   4     3670.98     3523.35     89.37 o 
  -9   1   4      815.76      785.18     33.96 o 
  -8   1   4       47.49       38.78     14.28 o 
  -7   1   4      177.60      137.35     12.66 o 
  -6   1   4     1022.94      857.35     27.59 o 
  -5   1   4      124.97      153.21     10.85 o 
  -4   1   4        1.77        4.71      8.39 o 
  -3   1   4     1080.32      859.56     33.58 o 
  -2   1   4    16989.29    18085.04    462.54 o 
  -1   1   4    25362.39    28609.67    890.84 o 
   0   1   4    44841.93    47519.07    725.17 o 
   1   1   4    24875.47    25096.72    383.91 o 
   2   1   4     9870.65     9400.78    145.37 o 
   3   1   4     4393.26     4024.25     64.47 o 
   4   1   4      834.16      775.29     20.60 o 
   5   1   4      236.73      234.35     17.34 o 
   6   1   4      158.97      148.98     12.32 o 
   7   1   4        0.01        6.55      9.89 o 
   8   1   4      344.43      300.77     15.16 o 
   9   1   4     2543.95     2267.23     63.67 o 
  10   1   4     3722.93     3519.45     75.71 o 
  11   1   4     4522.49     4269.05     89.69 o 
  12   1   4     4407.01     4104.53     88.24 o 
  13   1   4      522.44      599.15     38.84 o 
  14   1   4      193.83      221.97     56.98 o 
  15   1   4       13.57       53.66     84.05 o 
  16   1   4      237.71      277.21     49.43 o 
  17   1   4      129.47      127.04     49.87 o 
 -18   2   4      131.44       96.06     51.58 o 
 -17   2   4      317.92      430.33     52.11 o 
 -16   2   4        0.77       13.09     43.77 o 
 -15   2   4        6.66       18.26     76.31 o 
 -14   2   4      152.99      135.01     38.21 o 
 -13   2   4        0.47      -36.75     29.14 o 
 -12   2   4       27.65        4.83     40.66 o 
 -11   2   4     1400.55     1193.40     47.29 o 
 -10   2   4     3741.95     3479.61     74.32 o 
  -9   2   4     1857.56     1750.57     44.06 o 
  -8   2   4     6302.98     6106.57    106.35 o 
  -7   2   4     1898.35     1694.55     36.34 o 
  -6   2   4     3748.92     3623.50     65.39 o 
  -5   2   4      872.54      924.32     36.22 o 
  -4   2   4     1718.78     1726.29     31.17 o 
  -3   2   4     2779.36     2864.12     63.35 o 
  -2   2   4     2538.77     2601.28     40.88 o 
  -1   2   4      182.32      235.30     10.79 o 
   0   2   4      160.76      193.91      9.01 o 
   1   2   4     5045.09     5456.88     82.32 o 
   2   2   4     1035.47      921.90     19.75 o 
   3   2   4     1294.24     1089.89     29.18 o 
   4   2   4     5895.65     5482.89     90.19 o 
   5   2   4       16.66      -49.59     24.80 o 
   6   2   4      595.46      610.04     31.67 o 
   7   2   4     1281.05     1200.80     38.42 o 
   8   2   4     2406.52     2088.61     89.02 o 
   9   2   4     3804.80     3404.54     65.29 o 
  10   2   4     1766.44     1701.28     41.64 o 
  11   2   4      548.76      541.96     28.50 o 
  12   2   4        5.53      -22.82     29.02 o 
  13   2   4       36.24       56.86     46.75 o 
  14   2   4       42.74       76.22     34.18 o 
  15   2   4       67.78       53.41     43.85 o 
  16   2   4       72.67       76.84     46.28 o 
 -18   3   4       40.24       -0.17     51.08 o 
 -17   3   4       33.89       15.41     48.20 o 
 -16   3   4      121.83      172.07     45.93 o 
 -15   3   4       69.69       64.75     42.23 o 
 -14   3   4       16.50       84.29     33.78 o 
 -13   3   4       78.64       91.68     31.71 o 
 -12   3   4      878.10      804.89     38.99 o 
 -11   3   4       87.96       60.26     20.10 o 
 -10   3   4       25.60        5.97     18.48 o 
  -9   3   4       31.16       33.69     16.89 o 
  -8   3   4       94.04       69.57     13.46 o 
  -7   3   4      460.77      454.54     17.04 o 
  -6   3   4     2008.02     1953.11     39.91 o 
  -5   3   4      582.78      544.81     20.95 o 
  -4   3   4     1584.94     1559.77     29.71 o 
  -3   3   4      452.96      501.37     16.51 o 
  -2   3   4      620.52      699.67     38.09 o 
  -1   3   4     6642.97     7905.96    117.80 o 
   0   3   4     1085.07     1239.18     26.77 o 
   1   3   4     4117.21     4809.04     80.38 o 
   2   3   4     1103.32     1208.15     23.80 o 
   3   3   4      153.91      196.68     11.20 o 
   4   3   4      798.58      747.24     18.96 o 
   5   3   4     1079.53     1012.45     22.00 o 
   6   3   4     1201.15     1063.12     23.11 o 
   7   3   4     1901.05     1834.86     33.26 o 
   8   3   4      144.77      115.94     16.08 o 
   9   3   4        2.86      -17.37     16.40 o 
  10   3   4        0.62      -33.06     24.94 o 
  11   3   4      154.08      139.10     25.87 o 
  12   3   4       64.15       36.23     17.46 o 
  13   3   4        0.16      -11.36     24.29 o 
  14   3   4      108.27       46.34     45.90 o 
  15   3   4       48.23       18.86     48.67 o 
  16   3   4      297.13      283.42     75.88 o 
 -17   4   4      293.00      294.01     52.32 o 
 -16   4   4      363.51      409.43     50.36 o 
 -15   4   4      338.55      355.96     47.27 o 
 -14   4   4      519.37      518.61     39.96 o 
 -13   4   4      770.56      777.37     47.15 o 
 -12   4   4      808.84      749.32     39.17 o 
 -11   4   4      382.36      360.85     27.07 o 
 -10   4   4     1052.82      959.26     36.51 o 
  -9   4   4     1504.82     1296.57     39.07 o 
  -8   4   4      874.63      829.58     27.25 o 
  -7   4   4      988.95      889.80     50.76 o 
  -6   4   4     1700.21     1688.13     36.39 o 
  -5   4   4      978.41      884.38     36.76 o 
  -4   4   4      914.55      884.21     26.64 o 
  -3   4   4     2159.46     2217.94     46.48 o 
  -2   4   4      599.21      654.62     21.96 o 
  -1   4   4      131.29      187.61     11.33 o 
   0   4   4     1164.84     1333.31     33.38 o 
   1   4   4      400.54      399.59     16.96 o 
   2   4   4      122.48      165.60     14.29 o 
   3   4   4      213.68      245.87     24.30 o 
   4   4   4      461.80      483.79     19.59 o 
   5   4   4        1.02      -22.63     15.43 o 
   6   4   4       96.56      142.88     15.93 o 
   7   4   4      825.62      755.02     23.84 o 
   8   4   4      156.06      140.70     39.85 o 
   9   4   4       24.15       19.62     24.39 o 
  10   4   4      146.83       90.91     36.59 o 
  11   4   4      238.34      154.04     39.90 o 
  12   4   4      100.58      114.99     41.85 o 
  13   4   4       85.68      114.92     44.55 o 
  14   4   4       95.64       97.41     48.11 o 
  15   4   4      106.65      166.66     51.59 o 
  16   4   4      296.24      430.93     77.83 o 
 -16   5   4      105.21      100.97     69.02 o 
 -15   5   4      242.79      220.96     68.23 o 
 -14   5   4       58.01       89.96     46.38 o 
 -13   5   4        2.94      -34.69     24.39 o 
 -12   5   4      637.10      619.26     48.82 o 
 -11   5   4      345.16      345.84     33.26 o 
 -10   5   4       21.44        4.06     21.19 o 
  -9   5   4      286.26      242.16     22.05 o 
  -8   5   4     1256.62     1167.28     29.80 o 
  -7   5   4      248.27      247.83     17.06 o 
  -6   5   4       99.21       71.37     16.44 o 
  -5   5   4      900.47      873.76     26.15 o 
  -4   5   4      137.44      148.22     14.05 o 
  -3   5   4     2693.23     2587.76     48.47 o 
  -2   5   4     6310.94     7106.38    118.62 o 
  -1   5   4     7784.88     8626.13    159.67 o 
   0   5   4     5772.30     6291.31    135.90 o 
   1   5   4     5723.96     6150.24    116.07 o 
   2   5   4     4573.66     4597.58     89.37 o 
   3   5   4     4097.31     3978.35     69.49 o 
   4   5   4     2636.17     2601.22     73.78 o 
   5   5   4       88.84      110.14     14.98 o 
   6   5   4     2338.48     2208.41     43.97 o 
   7   5   4      947.40      939.28     34.22 o 
   8   5   4      387.06      311.53     28.95 o 
   9   5   4     2198.27     1887.97     59.08 o 
  10   5   4     2490.83     2333.90     68.14 o 
  11   5   4     1344.64     1371.78     68.99 o 
  12   5   4      436.11      431.28     48.71 o 
  13   5   4      570.22      428.92     51.74 o 
  14   5   4       85.44      152.47     49.54 o 
  15   5   4       46.50       44.60     53.73 o 
 -16   6   4      364.24      399.88     78.19 o 
 -15   6   4      127.21       50.18     67.01 o 
 -14   6   4        2.26      -94.43     93.26 o 
 -13   6   4      294.52      373.00     48.40 o 
 -12   6   4      725.70      748.21     38.68 o 
 -11   6   4     1319.75     1305.31     60.06 o 
 -10   6   4     3692.93     3439.01     88.32 o 
  -9   6   4     2680.25     2572.41     59.65 o 
  -8   6   4     2771.78     2620.85     57.96 o 
  -7   6   4     5949.63     5549.04    107.08 o 
  -6   6   4     2414.32     2391.96     47.93 o 
  -5   6   4      522.61      534.31     20.27 o 
  -4   6   4      615.99      605.03     24.03 o 
  -3   6   4      330.67      339.42     22.62 o 
  -2   6   4      322.51      352.41     20.39 o 
  -1   6   4       85.40       94.29     17.46 o 
   0   6   4      613.10      710.48     25.89 o 
   1   6   4     2170.84     2258.23     45.35 o 
   2   6   4      815.17      732.06     27.70 o 
   3   6   4      347.32      328.79     18.85 o 
   4   6   4      647.37      639.85     22.44 o 
   5   6   4      278.91      270.03     21.83 o 
   6   6   4      578.18      544.20     19.97 o 
   7   6   4     1627.44     1511.53     43.42 o 
   8   6   4     2234.63     2101.84     63.62 o 
   9   6   4     2792.93     2689.62     75.50 o 
  10   6   4      898.00      978.33     50.37 o 
  11   6   4      503.02      500.51    119.23 o 
  12   6   4      114.36      112.10     47.32 o 
  13   6   4       55.18      113.03     49.50 o 
  14   6   4       85.32       15.98     50.19 o 
 -14   7   4       35.15      -25.23     49.11 o 
 -13   7   4        9.44       54.31     46.52 o 
 -12   7   4      234.19      204.05     33.62 o 
 -11   7   4      769.18      791.81     77.96 o 
 -10   7   4      102.20      105.91     30.17 o 
  -9   7   4      182.05      148.76     32.37 o 
  -8   7   4        1.91      -13.52     25.01 o 
  -7   7   4      103.67       63.07     34.34 o 
  -6   7   4        8.53        0.65     24.08 o 
  -5   7   4     1089.24     1091.48     42.97 o 
  -4   7   4       50.59       56.50     24.08 o 
  -3   7   4      734.78      810.90     30.78 o 
  -2   7   4     2199.41     2595.66     57.91 o 
  -1   7   4     3844.31     4562.01     80.72 o 
   0   7   4     6649.83     7112.48    119.58 o 
   1   7   4     4426.90     4829.90     89.64 o 
   2   7   4     1317.06     1341.85     35.32 o 
   3   7   4     1366.12     1359.16     50.63 o 
   4   7   4        1.48      -26.64     16.07 o 
   5   7   4       53.83      -10.52     18.34 o 
   6   7   4       31.29       26.28     17.45 o 
   7   7   4       94.59       71.72     24.11 o 
   8   7   4       22.27       29.65     31.20 o 
   9   7   4      370.50      387.66     58.82 o 
  10   7   4      801.94      790.62     43.78 o 
  11   7   4     1147.45     1129.49     66.16 o 
  12   7   4      812.12      909.58     61.70 o 
  13   7   4       28.79       36.54     50.89 o 
 -13   8   4       64.47       36.15     79.89 o 
 -12   8   4        2.88       15.26     42.26 o 
 -11   8   4        1.59       14.54     41.49 o 
 -10   8   4      336.66      325.38     51.67 o 
  -9   8   4     1226.72     1066.10     84.63 o 
  -8   8   4      877.67      819.26     67.07 o 
  -7   8   4      883.85      860.49     47.63 o 
  -6   8   4        7.63        5.77     32.83 o 
  -5   8   4        4.07      -13.45     32.72 o 
  -4   8   4       47.74       75.01     33.64 o 
  -3   8   4     1604.46     1698.15     68.83 o 
  -2   8   4     1502.04     1619.41     68.16 o 
  -1   8   4      480.68      544.33     40.23 o 
   0   8   4        0.64       27.26     31.78 o 
   1   8   4      296.35      330.40     30.96 o 
   2   8   4     1167.14     1116.41     46.19 o 
   3   8   4      672.88      731.44     60.48 o 
   4   8   4      283.40      334.13     27.22 o 
   5   8   4        2.67       16.72     13.46 o 
   6   8   4       84.19      120.32     31.76 o 
   7   8   4      314.19      352.31     35.50 o 
   8   8   4     1531.43     1520.13     59.27 o 
   9   8   4     1156.01     1119.56     51.60 o 
  10   8   4      572.79      594.97     43.46 o 
  11   8   4      252.13      247.75     62.06 o 
  12   8   4        0.33       36.17     50.19 o 
 -11   9   4       99.49       87.86     45.53 o 
 -10   9   4       50.44       -8.87     43.69 o 
  -9   9   4        7.01      -25.76     53.89 o 
  -8   9   4      239.88      241.86     58.93 o 
  -7   9   4      845.63      858.16     52.08 o 
  -6   9   4      584.96      651.83     47.13 o 
  -5   9   4      648.41      742.45     49.13 o 
  -4   9   4     1390.75     1259.45     65.24 o 
  -3   9   4      186.44      199.26     39.41 o 
  -2   9   4       37.69       41.25     37.52 o 
  -1   9   4       47.15       70.90     36.91 o 
   0   9   4      354.36      362.74     41.25 o 
   1   9   4      312.55      301.09     65.10 o 
   2   9   4        1.49      -28.13     42.89 o 
   3   9   4      177.17      166.80     66.53 o 
   4   9   4      686.52      651.33     46.51 o 
   5   9   4     1497.32     1432.68     68.72 o 
   6   9   4      492.98      505.04     75.88 o 
   7   9   4      735.85      700.91     81.47 o 
   8   9   4      905.34      979.10     90.16 o 
   9   9   4       44.50       -4.31     68.71 o 
  10   9   4        0.15       11.99     47.26 o 
  -9  10   4        0.37      -41.62     58.26 o 
  -8  10   4        0.19       -0.73     59.30 o 
  -7  10   4      203.00       90.04     61.97 o 
  -6  10   4       26.09        7.90     42.78 o 
  -5  10   4      312.96      292.36     46.44 o 
  -4  10   4      889.00     1026.62     58.61 o 
  -3  10   4      512.88      561.70     49.44 o 
  -2  10   4     1066.46     1153.91     76.31 o 
  -1  10   4      744.39      839.10     53.95 o 
   0  10   4        4.30       17.68     41.38 o 
   1  10   4       41.20       36.64     41.92 o 
   2  10   4       16.71       28.70     41.74 o 
   3  10   4      274.40      222.54     43.77 o 
   4  10   4      120.39      115.07     42.44 o 
   5  10   4       43.15       52.90     42.78 o 
   6  10   4      118.06      145.26     74.36 o 
   7  10   4      117.35       86.21     73.94 o 
   8  10   4       36.39      -48.66     72.72 o 
  -6  11   4      280.77      212.21     49.04 o 
  -5  11   4      312.18      285.82     51.40 o 
  -4  11   4      560.32      492.26     52.65 o 
  -3  11   4      315.66      414.20    119.59 o 
  -2  11   4      103.54       86.35     46.94 o 
  -1  11   4       60.21        3.37     46.09 o 
   0  11   4      179.58      222.41     47.99 o 
   1  11   4      278.49      285.07     48.56 o 
   2  11   4      217.16      240.94     47.68 o 
   3  11   4       43.53       61.26     45.42 o 
   4  11   4      271.78      277.36     48.85 o 
 -18   1   5        9.48      -17.63     50.20 o 
 -17   1   5      270.08      248.75     51.81 o 
 -16   1   5      601.32      618.10     61.85 o 
 -15   1   5      270.70      252.48     44.08 o 
 -14   1   5     1032.10     1024.41     79.59 o 
 -13   1   5      107.48      119.36     36.25 o 
 -12   1   5      170.57      212.15     50.03 o 
 -11   1   5       12.58       29.79     30.71 o 
 -10   1   5      205.06      201.10     27.26 o 
  -9   1   5      109.04       93.57     18.60 o 
  -8   1   5      401.50      410.74     18.84 o 
  -7   1   5      277.85      285.68     33.09 o 
  -6   1   5      236.76      198.81     30.87 o 
  -5   1   5     2628.19     2477.82     54.26 o 
  -4   1   5       43.66       29.45     11.91 o 
  -3   1   5        2.51       -3.18     10.87 o 
  -2   1   5       10.49       44.09     16.48 o 
  -1   1   5     1253.23     1278.82     41.81 o 
   0   1   5      959.63     1044.16     59.53 o 
   1   1   5     5996.31     5581.48     88.91 o 
   2   1   5     5078.03     4820.40     77.61 o 
   3   1   5     8031.58     7444.36    116.62 o 
   4   1   5     3608.83     3233.19     62.65 o 
   5   1   5     1489.77     1284.09     38.61 o 
   6   1   5      127.35       89.51     15.50 o 
   7   1   5      114.43      109.39     13.39 o 
   8   1   5      229.89      231.49     16.05 o 
   9   1   5       22.28       -3.42     18.04 o 
  10   1   5      400.84      400.14     26.53 o 
  11   1   5      219.51      261.58     42.42 o 
  12   1   5      698.02      648.03     33.67 o 
  13   1   5      714.88      754.96     36.79 o 
  14   1   5      731.52      755.15     44.74 o 
  15   1   5      500.10      462.13     43.03 o 
  16   1   5       42.22       60.06     47.30 o 
 -18   2   5      580.06      636.72     59.52 o 
 -17   2   5      644.04      602.39     56.17 o 
 -16   2   5      675.69      642.94     53.10 o 
 -15   2   5      507.54      537.90     88.97 o 
 -14   2   5      535.18      557.19     45.60 o 
 -13   2   5       72.90      102.85     32.61 o 
 -12   2   5       26.20       33.05     29.86 o 
 -11   2   5      964.67      861.02     41.09 o 
 -10   2   5      775.91      709.69     35.03 o 
  -9   2   5     3836.19     3463.09     65.59 o 
  -8   2   5     8469.60     7745.73    133.92 o 
  -7   2   5    14425.26    13490.61    227.97 o 
  -6   2   5    15721.29    15067.93    284.96 o 
  -5   2   5    10982.57    10316.59    162.99 o 
  -4   2   5     9348.26     9145.91    144.66 o 
  -3   2   5     3134.35     3094.22     56.30 o 
  -2   2   5      203.01      189.59     10.39 o 
  -1   2   5      217.32      296.16     10.76 o 
   0   2   5      882.90      972.17     20.43 o 
   1   2   5       70.43       75.37      9.38 o 
   2   2   5      115.01       95.91      9.36 o 
   3   2   5     7493.63     7226.91    109.62 o 
   4   2   5     7093.50     6566.70    111.11 o 
   5   2   5     6124.25     5254.97     99.59 o 
   6   2   5     2831.54     2640.74     55.32 o 
   7   2   5      754.09      815.01     36.77 o 
   8   2   5       15.01       14.93     17.98 o 
   9   2   5      281.96      285.05     20.10 o 
  10   2   5     1930.86     1748.98     43.23 o 
  11   2   5     1128.90     1047.63     40.77 o 
  12   2   5      971.56      992.60     39.25 o 
  13   2   5     1428.10     1338.73     55.56 o 
  14   2   5       26.36       55.62     36.18 o 
  15   2   5       73.49      115.35     38.91 o 
  16   2   5        1.08       35.02     47.75 o 
 -17   3   5     1007.56     1069.73     64.62 o 
 -16   3   5     1053.02     1080.73     97.42 o 
 -15   3   5     1554.17     1532.29     62.42 o 
 -14   3   5     2776.78     2821.49    140.70 o 
 -13   3   5     1678.77     1590.68     60.49 o 
 -12   3   5      250.12      223.20     36.47 o 
 -11   3   5       18.26       33.82     21.08 o 
 -10   3   5     1434.79     1359.82     41.71 o 
  -9   3   5     2380.29     2275.46     48.14 o 
  -8   3   5      430.92      451.17     21.06 o 
  -7   3   5      632.96      595.16     21.22 o 
  -6   3   5       23.48       -4.30      9.72 o 
  -5   3   5      634.18      576.68     19.81 o 
  -4   3   5     1213.71     1044.02     27.10 o 
  -3   3   5     1441.11     1507.72     29.34 o 
  -2   3   5     1047.10     1506.78     55.38 o 
  -1   3   5     2126.28     2612.93     73.48 o 
   0   3   5     6598.19     6941.95    115.50 o 
   1   3   5    12695.01    12590.84    205.54 o 
   2   3   5    32964.68    32457.61    523.24 o 
   3   3   5    14831.64    14379.50    211.74 o 
   4   3   5     7666.02     7081.53    116.73 o 
   5   3   5     4324.61     3884.79     67.18 o 
   6   3   5     1391.63     1312.73     24.96 o 
   7   3   5      245.35      246.75     15.92 o 
   8   3   5       61.32       30.84     16.81 o 
   9   3   5        1.02      -27.86     17.57 o 
  10   3   5      293.37      266.54     25.00 o 
  11   3   5     1655.23     1518.90     47.28 o 
  12   3   5     1745.12     1663.21     75.87 o 
  13   3   5     2914.28     3028.15    105.88 o 
  14   3   5     2408.75     2409.45     95.40 o 
  15   3   5      710.62      779.40     73.30 o 
  16   3   5      284.27      324.06     78.13 o 
 -17   4   5      674.15      794.65     61.03 o 
 -16   4   5      267.03      359.72     86.66 o 
 -15   4   5      313.03      321.44     41.32 o 
 -14   4   5       72.59       84.11     36.71 o 
 -13   4   5        7.49        2.72     33.07 o 
 -12   4   5        2.92       -8.45     31.10 o 
 -11   4   5      636.54      574.91     28.40 o 
 -10   4   5       93.87       80.04     21.07 o 
  -9   4   5     5983.24     5685.99    114.48 o 
  -8   4   5     8169.74     7747.78    134.37 o 
  -7   4   5     4318.51     4023.42     74.17 o 
  -6   4   5    13946.86    13753.00    260.85 o 
  -5   4   5    11655.23    11318.32    172.82 o 
  -4   4   5     3464.04     3408.42     61.26 o 
  -3   4   5     2891.50     2764.31     50.89 o 
  -2   4   5       77.36      152.46     23.23 o 
  -1   4   5     1064.68     1311.97     29.72 o 
   0   4   5     3272.82     3248.52     58.06 o 
   1   4   5      549.90      641.13     20.82 o 
   2   4   5     1213.47     1200.19     33.38 o 
   3   4   5     5362.73     5216.94     89.03 o 
   4   4   5     2848.91     2516.89     53.60 o 
   5   4   5     2972.43     2687.54     50.29 o 
   6   4   5     5415.01     5116.24     86.92 o 
   7   4   5      325.08      336.29     24.24 o 
   8   4   5       21.08       31.32     25.05 o 
   9   4   5      558.59      551.21     32.55 o 
  10   4   5     2743.28     2442.54    165.61 o 
  11   4   5     3223.30     3004.89    103.26 o 
  12   4   5     1768.07     1770.75    174.00 o 
  13   4   5      269.91      370.25    106.08 o 
  14   4   5       95.42      118.84     50.57 o 
  15   4   5        0.50      -81.31     51.37 o 
 -16   5   5      510.21      529.95     79.65 o 
 -15   5   5      502.38      450.46     74.70 o 
 -14   5   5      761.99      767.67     45.41 o 
 -13   5   5      602.92      669.21     55.38 o 
 -12   5   5      163.55      150.92     33.64 o 
 -11   5   5       73.02      133.84     24.57 o 
 -10   5   5     1693.71     1535.07     45.30 o 
  -9   5   5     1562.77     1450.14     59.41 o 
  -8   5   5      287.04      293.81     21.68 o 
  -7   5   5       25.43       28.99     15.70 o 
  -6   5   5       30.00       42.74     15.85 o 
  -5   5   5      858.61      848.83     29.86 o 
  -4   5   5     2451.28     2277.94     50.08 o 
  -3   5   5     1745.24     1757.32     41.27 o 
  -2   5   5     1944.40     2062.72     45.59 o 
  -1   5   5        4.97       32.18     15.90 o 
   0   5   5      717.90      804.20     48.33 o 
   1   5   5     4901.92     5140.80     99.36 o 
   2   5   5     9886.43     9707.93    179.51 o 
   3   5   5     3290.99     3116.03     65.25 o 
   4   5   5      954.78      949.09     27.87 o 
   5   5   5      904.21      898.44     27.03 o 
   6   5   5       12.19       35.40     23.09 o 
   7   5   5      714.70      692.84     33.15 o 
   8   5   5      535.46      552.06     50.15 o 
   9   5   5      928.99      881.01     39.92 o 
  10   5   5      248.48      173.12     41.75 o 
  11   5   5      246.78      185.35     44.10 o 
  12   5   5      248.79      319.33     48.56 o 
  13   5   5      562.28      588.34     55.76 o 
  14   5   5      616.39      690.39     61.51 o 
 -15   6   5       10.70        8.67     52.59 o 
 -14   6   5      209.74      234.06     51.24 o 
 -13   6   5      872.16      863.47     68.38 o 
 -12   6   5      673.15      690.99     38.49 o 
 -11   6   5      551.68      552.95     35.09 o 
 -10   6   5     1338.02     1161.16     48.09 o 
  -9   6   5       22.87       -6.65     23.00 o 
  -8   6   5       18.26        7.56     19.40 o 
  -7   6   5      140.38      130.55     19.63 o 
  -6   6   5      634.90      668.49     24.54 o 
  -5   6   5        3.36      -20.01     18.56 o 
  -4   6   5       50.32       62.00     18.63 o 
  -3   6   5      423.56      429.65     22.63 o 
  -2   6   5     2397.62     2771.99     60.15 o 
  -1   6   5     3438.33     3755.72     76.44 o 
   0   6   5      988.17     1161.61     41.26 o 
   1   6   5     2512.53     2364.67     54.03 o 
   2   6   5     1497.24     1550.73     37.02 o 
   3   6   5      309.07      265.98     18.76 o 
   4   6   5      337.60      309.54     19.68 o 
   5   6   5      270.27      255.16     22.42 o 
   6   6   5      120.02      167.70     32.39 o 
   7   6   5      149.83      133.57     29.42 o 
   8   6   5        6.67       -5.60     30.00 o 
   9   6   5      365.51      328.04     34.56 o 
  10   6   5      667.36      658.02     40.71 o 
  11   6   5      347.60      364.40     54.10 o 
  12   6   5      305.77      249.55     58.75 o 
  13   6   5      331.56      362.49     70.20 o 
  14   6   5        1.07      -40.79     84.72 o 
 -14   7   5        1.16       17.31     50.55 o 
 -13   7   5       75.67       28.33     84.57 o 
 -12   7   5       59.61       45.66     32.80 o 
 -11   7   5       80.79       42.06     30.86 o 
 -10   7   5      173.66      158.38     38.90 o 
  -9   7   5      147.77      152.55     36.73 o 
  -8   7   5      130.41      152.95     28.19 o 
  -7   7   5       36.32       11.38     30.72 o 
  -6   7   5        2.11        1.17     28.41 o 
  -5   7   5      944.34      877.79     53.32 o 
  -4   7   5      732.57      740.19     33.20 o 
  -3   7   5      627.90      682.48     32.21 o 
  -2   7   5      824.54      901.56     34.79 o 
  -1   7   5      301.55      313.87     22.98 o 
   0   7   5      623.15      658.81     24.52 o 
   1   7   5      476.63      463.62     22.53 o 
   2   7   5       20.83        8.59     20.26 o 
   3   7   5        2.29      -12.83     18.78 o 
   4   7   5      376.45      310.59     24.31 o 
   5   7   5      585.01      521.50     23.82 o 
   6   7   5      856.94      853.85     32.49 o 
   7   7   5     1040.97     1012.83     44.24 o 
   8   7   5     1017.10      984.94     45.09 o 
   9   7   5      970.63      931.81     45.39 o 
  10   7   5      577.49      591.72     42.46 o 
  11   7   5      293.85      306.10     51.39 o 
  12   7   5      361.78      278.33     53.44 o 
  13   7   5      206.05      154.02     54.26 o 
 -13   8   5      208.43      128.86     81.11 o 
 -12   8   5      368.56      313.47     46.91 o 
 -11   8   5      651.95      598.79    135.54 o 
 -10   8   5      640.82      703.39    129.10 o 
  -9   8   5      820.16      831.30     51.85 o 
  -8   8   5      947.57      857.60     67.62 o 
  -7   8   5     1349.65     1287.66    102.25 o 
  -6   8   5      893.89      935.50     52.58 o 
  -5   8   5      852.93      873.98     47.52 o 
  -4   8   5     1296.80     1149.55     58.73 o 
  -3   8   5     1159.54     1206.83     59.55 o 
  -2   8   5     1130.03     1173.13     59.50 o 
  -1   8   5      471.02      529.66     41.62 o 
   0   8   5      523.17      628.01     42.07 o 
   1   8   5      585.36      594.00     60.48 o 
   2   8   5      979.87      897.21     51.63 o 
   3   8   5      387.97      420.16     35.57 o 
   4   8   5      188.65      150.89     28.73 o 
   5   8   5      309.74      338.30     41.62 o 
   6   8   5        2.23      -22.07     32.08 o 
   7   8   5       75.94       81.85     34.71 o 
   8   8   5        1.31        3.41     55.42 o 
   9   8   5       71.14      114.18     39.86 o 
  10   8   5       15.51       -3.73     38.30 o 
  11   8   5       80.96       72.63     50.45 o 
 -11   9   5        1.81      -43.99     56.80 o 
 -10   9   5       10.72      -22.44     43.82 o 
  -9   9   5       12.21      -10.96     51.12 o 
  -8   9   5       37.84      -51.03     53.95 o 
  -7   9   5        1.54      -56.75     37.62 o 
  -6   9   5        0.45        8.61     38.12 o 
  -5   9   5       37.33       -1.49     37.30 o 
  -4   9   5        9.47       19.53     37.38 o 
  -3   9   5        0.18       25.01     37.19 o 
  -2   9   5       41.37       35.37     36.95 o 
  -1   9   5      200.64      205.39     39.17 o 
   0   9   5      812.74      781.67     49.04 o 
   1   9   5     1354.96     1204.04     64.06 o 
   2   9   5      941.34      927.15     55.33 o 
   3   9   5     1561.26     1406.34     67.82 o 
   4   9   5      917.02      824.71    103.49 o 
   5   9   5      589.03      652.19     47.65 o 
   6   9   5       31.19       31.90     67.68 o 
   7   9   5       96.21      100.67     70.60 o 
   8   9   5      390.42      244.78     74.85 o 
   9   9   5       34.15       36.55     40.95 o 
  -9  10   5       57.00       18.47     60.75 o 
  -8  10   5      242.19      252.55     64.52 o 
  -7  10   5      961.93      978.82     58.57 o 
  -6  10   5      737.64      661.72     52.52 o 
  -5  10   5      346.37      304.99     94.87 o 
  -4  10   5      149.75      163.28     44.14 o 
  -3  10   5      118.42      114.80     42.87 o 
  -2  10   5       23.43        5.90     41.88 o 
  -1  10   5      101.62       84.07     42.21 o 
   0  10   5       41.20        5.08     49.12 o 
   1  10   5      113.94       97.58     43.41 o 
   2  10   5       12.92      -64.36     41.81 o 
   3  10   5       89.17       77.26     43.20 o 
   4  10   5      365.65      407.48     48.49 o 
   5  10   5      381.29      354.66     46.71 o 
   6  10   5       10.68      -10.45     75.52 o 
   7  10   5        0.21      -42.04     77.46 o 
  -5  11   5       77.29       31.62     46.64 o 
  -4  11   5       73.21       87.53     47.45 o 
  -3  11   5      358.41      323.65     78.65 o 
  -2  11   5      246.20      258.50     75.64 o 
  -1  11   5        3.84      -15.55     46.08 o 
   0  11   5      130.73      134.77     66.65 o 
   1  11   5      118.28       58.83     46.93 o 
   2  11   5      596.22      592.24     54.28 o 
   3  11   5      434.50      401.37     51.90 o 
 -18   0   6      109.98      -18.65     72.66 o 
 -17   0   6      132.38      208.02     71.75 o 
 -16   0   6     1327.72     1301.34    103.77 o 
 -15   0   6     1175.73     1208.08     99.27 o 
 -14   0   6     1086.27     1077.04     81.17 o 
 -13   0   6     2062.23     1974.67    111.97 o 
 -12   0   6        6.95      -10.51     49.45 o 
 -11   0   6       70.49      -27.95     45.32 o 
 -10   0   6      247.63      224.24     46.05 o 
  -9   0   6        7.88       76.18     41.19 o 
  -8   0   6      344.01      355.41     42.53 o 
  -7   0   6     5836.24     4918.85    195.44 o 
  -6   0   6    13326.03    11345.06    425.03 o 
  -5   0   6    20099.85    19093.21    705.90 o 
  -4   0   6    45567.74    41548.04   1521.51 o 
  -3   0   6    22316.24    23275.18    857.05 o 
  -2   0   6    25429.46    25370.51    932.57 o 
  -1   0   6     4505.61     4865.81    190.34 o 
   0   0   6      125.35       89.85     26.97 o 
   1   0   6      142.59      123.57     28.61 o 
   2   0   6      924.34      914.27     61.33 o 
   3   0   6        9.63       26.89     37.09 o 
   4   0   6       73.80       54.72     14.92 o 
   5   0   6     3520.82     3144.39     65.50 o 
   6   0   6     9678.11     8711.95    198.54 o 
   7   0   6    11215.19    10758.93    243.44 o 
   8   0   6     4605.54     4163.98    130.13 o 
   9   0   6     2068.49     1855.35     71.17 o 
  10   0   6      895.84      868.52     48.67 o 
  11   0   6      100.04      118.90     44.41 o 
  12   0   6      299.11      295.97     43.89 o 
  13   0   6     1398.71     1474.26     73.41 o 
  14   0   6      971.13     1069.51     62.71 o 
  15   0   6      186.67      201.92     52.41 o 
  16   0   6      192.60      242.95     74.12 o 
 -18   1   6        1.51       -6.87     52.49 o 
 -17   1   6      191.69      198.03     51.62 o 
 -16   1   6      466.94      509.48     52.47 o 
 -15   1   6     1138.42     1056.15     60.03 o 
 -14   1   6     2921.80     3082.39    104.76 o 
 -13   1   6     4186.97     4145.25    127.67 o 
 -12   1   6     6612.01     6414.07    181.63 o 
 -11   1   6     3831.84     3737.98    114.54 o 
 -10   1   6      919.42      992.90     54.94 o 
  -9   1   6       80.36      160.73     21.83 o 
  -8   1   6      242.28      238.54     21.33 o 
  -7   1   6     2101.16     1902.66     75.71 o 
  -6   1   6     5380.56     5176.70    104.25 o 
  -5   1   6       13.23       18.22     14.83 o 
  -4   1   6      586.61      561.83     21.40 o 
  -3   1   6     1386.60     1453.59     64.12 o 
  -2   1   6     4128.39     4981.72    136.51 o 
  -1   1   6     5321.25     6683.74    114.07 o 
   0   1   6     8114.42     8316.53    130.91 o 
   1   1   6       41.23       40.68     11.62 o 
   2   1   6     3027.69     2777.00     48.89 o 
   3   1   6     6889.93     6601.34    113.98 o 
   4   1   6    11700.30    10937.31    184.40 o 
   5   1   6    12690.88    11734.29    197.50 o 
   6   1   6    10026.41     9447.61    178.49 o 
   7   1   6     2246.44     1962.85     44.04 o 
   8   1   6      530.77      549.19     23.00 o 
   9   1   6       40.09       27.45     20.20 o 
  10   1   6       41.10       14.66     24.58 o 
  11   1   6       25.39       32.36     26.81 o 
  12   1   6       21.23       25.39     28.68 o 
  13   1   6      278.81      310.23     39.89 o 
  14   1   6      625.90      627.89     39.07 o 
  15   1   6     1241.64     1364.00     62.16 o 
  16   1   6     1161.07     1329.31     78.10 o 
 -18   2   6       13.49       35.42     53.42 o 
 -17   2   6      156.39      164.46     51.48 o 
 -16   2   6      485.06      559.77     53.76 o 
 -15   2   6      177.24      125.49     45.62 o 
 -14   2   6      217.40      278.17     43.75 o 
 -13   2   6      178.69      225.72     44.11 o 
 -12   2   6      176.50      164.77     32.62 o 
 -11   2   6      689.18      657.90     37.64 o 
 -10   2   6      492.16      442.34     32.56 o 
  -9   2   6      226.75      326.72     23.72 o 
  -8   2   6      427.72      438.53     24.11 o 
  -7   2   6     1442.57     1239.40     37.63 o 
  -6   2   6     4810.65     4440.27     74.62 o 
  -5   2   6     6215.87     5902.38    102.45 o 
  -4   2   6     6883.93     6531.61    105.55 o 
  -3   2   6     7041.04     6838.95    118.38 o 
  -2   2   6     3221.09     3525.58     83.15 o 
  -1   2   6     2352.41     2573.87     52.84 o 
   0   2   6        2.79       37.40     19.93 o 
   1   2   6     2219.42     2225.20     46.06 o 
   2   2   6      908.64      858.92     32.49 o 
   3   2   6      553.85      538.81     18.52 o 
   4   2   6       72.69       55.57     12.02 o 
   5   2   6      985.87      949.53     30.43 o 
   6   2   6     4600.61     4128.91    132.51 o 
   7   2   6     1175.12     1056.72     43.31 o 
   8   2   6     1128.45     1117.24     37.61 o 
   9   2   6      964.51      871.40     36.11 o 
  10   2   6      146.78      147.54     28.21 o 
  11   2   6        1.96       -8.96     23.18 o 
  12   2   6      600.50      617.60     44.13 o 
  13   2   6      927.80      952.82     41.22 o 
  14   2   6      519.04      536.07     44.53 o 
  15   2   6       37.12       50.88     41.08 o 
 -17   3   6       14.13       53.13     75.03 o 
 -16   3   6       27.00      -24.35     46.60 o 
 -15   3   6        3.82      -44.06     43.97 o 
 -14   3   6        9.48       55.71     36.28 o 
 -13   3   6      265.72      258.06     36.40 o 
 -12   3   6       26.44        2.97     32.15 o 
 -11   3   6       27.05       43.02     27.91 o 
 -10   3   6      465.94      458.87     35.27 o 
  -9   3   6      177.73      365.74     46.65 o 
  -8   3   6     1191.95     1041.03     38.48 o 
  -7   3   6     1051.69      974.72     33.96 o 
  -6   3   6      646.96      636.98     22.44 o 
  -5   3   6       20.07       -9.40     13.59 o 
  -4   3   6      137.68      117.74     14.02 o 
  -3   3   6        6.32       -2.38     12.26 o 
  -2   3   6      167.52      285.95     21.71 o 
  -1   3   6     1213.12     1182.74     31.12 o 
   0   3   6      233.30      275.10     13.22 o 
   1   3   6     1572.85     1480.38     30.48 o 
   2   3   6        0.27      -21.61     10.81 o 
   3   3   6     2769.51     2651.51     50.79 o 
   4   3   6      645.68      586.12     19.41 o 
   5   3   6       54.13       45.11     15.94 o 
   6   3   6      578.55      612.19     29.18 o 
   7   3   6      116.31      106.96     19.79 o 
   8   3   6      348.34      303.84     23.00 o 
   9   3   6       39.09       28.20     20.01 o 
  10   3   6      337.26      341.75     27.98 o 
  11   3   6      212.47      235.98     28.88 o 
  12   3   6      377.16      308.45     47.38 o 
  13   3   6      115.98       93.79     49.23 o 
  14   3   6       87.69       42.92     52.23 o 
  15   3   6       22.22       79.15     56.02 o 
 -17   4   6        7.65        1.43     51.22 o 
 -16   4   6       67.63       56.53     48.33 o 
 -15   4   6       52.31       31.25     51.71 o 
 -14   4   6      174.84      162.13     38.50 o 
 -13   4   6      270.61      293.66     37.41 o 
 -12   4   6      152.39      120.07     33.42 o 
 -11   4   6      527.68      523.15     31.45 o 
 -10   4   6      725.47      698.27     30.48 o 
  -9   4   6      264.05      289.93     24.12 o 
  -8   4   6     1989.02     1872.01     44.00 o 
  -7   4   6      906.12      861.48     33.71 o 
  -6   4   6      580.59      507.35     20.82 o 
  -5   4   6     4807.50     4665.47     84.53 o 
  -4   4   6     1156.44     1086.48     26.89 o 
  -3   4   6     1383.64     1481.25     31.16 o 
  -2   4   6     3931.27     3961.20     70.03 o 
  -1   4   6     1921.96     1916.64     39.55 o 
   0   4   6      793.64      787.58     32.34 o 
   1   4   6     2482.29     2513.97     48.57 o 
   2   4   6     1423.88     1361.37     32.53 o 
   3   4   6      377.42      351.82     16.81 o 
   4   4   6     2903.19     2677.52     58.65 o 
   5   4   6      347.16      343.12     35.64 o 
   6   4   6      315.24      279.41     29.44 o 
   7   4   6     1488.33     1402.53     66.24 o 
   8   4   6      115.11      184.45     70.84 o 
   9   4   6      239.43      249.76     40.77 o 
  10   4   6      193.00      135.06     57.47 o 
  11   4   6        1.17       26.41     42.60 o 
  12   4   6       28.92      -13.29     46.63 o 
  13   4   6      125.89      155.91     93.71 o 
  14   4   6        8.94      133.72     67.44 o 
  15   4   6       19.91      -52.38     55.49 o 
 -16   5   6      330.42      370.35     77.22 o 
 -15   5   6      897.60      953.27     51.76 o 
 -14   5   6      771.82      801.69     47.62 o 
 -13   5   6     1462.15     1334.17     59.62 o 
 -12   5   6     1345.25     1338.16     46.15 o 
 -11   5   6     1318.85     1258.39     44.38 o 
 -10   5   6     1873.03     1909.33     52.66 o 
  -9   5   6      344.69      385.41     40.76 o 
  -8   5   6       72.56       54.69     19.23 o 
  -7   5   6      208.73      206.44     18.19 o 
  -6   5   6      662.12      657.15     23.47 o 
  -5   5   6       57.41       36.57     14.72 o 
  -4   5   6        7.44      -16.86     14.83 o 
  -3   5   6      860.10      915.69     27.83 o 
  -2   5   6      292.66      329.05     20.39 o 
  -1   5   6      218.73      200.03     18.96 o 
   0   5   6       22.02       26.22     17.19 o 
   1   5   6      251.70      307.26     20.58 o 
   2   5   6      599.61      568.56     32.31 o 
   3   5   6     3209.59     3010.43     64.55 o 
   4   5   6     4156.93     3811.13     78.15 o 
   5   5   6     2529.31     2317.13     52.78 o 
   6   5   6     1112.05      994.23     34.38 o 
   7   5   6     1880.29     1754.32     72.72 o 
   8   5   6      557.29      588.24     44.56 o 
   9   5   6      456.53      472.64     50.47 o 
  10   5   6      320.30      211.94     44.87 o 
  11   5   6      184.37      201.50     48.52 o 
  12   5   6       74.74       69.55    131.65 o 
  13   5   6      254.94      307.84     55.18 o 
  14   5   6      940.18     1087.69    151.06 o 
 -15   6   6      296.92      252.62     55.69 o 
 -14   6   6      325.55      296.98     53.49 o 
 -13   6   6      226.10      255.90     49.54 o 
 -12   6   6      125.23       19.26     31.28 o 
 -11   6   6       53.09       19.94     30.00 o 
 -10   6   6        2.25       -6.19     22.44 o 
  -9   6   6      106.72      128.07     24.63 o 
  -8   6   6      224.42      210.80     26.31 o 
  -7   6   6     1747.33     1650.23     37.67 o 
  -6   6   6     5101.64     4640.19     84.67 o 
  -5   6   6     6953.21     6356.82    121.88 o 
  -4   6   6     5458.75     5163.96    116.43 o 
  -3   6   6     6146.50     5920.23    131.36 o 
  -2   6   6     4405.74     4675.78    106.42 o 
  -1   6   6     3662.11     3794.21     77.99 o 
   0   6   6      707.62      716.07     28.82 o 
   1   6   6        1.66      -12.14     19.15 o 
   2   6   6      132.95      105.06     20.57 o 
   3   6   6        5.37       14.82     17.76 o 
   4   6   6     1283.84     1146.25     33.05 o 
   5   6   6     1493.12     1393.21     41.46 o 
   6   6   6     1420.37     1360.27     42.94 o 
   7   6   6     1981.02     1781.52     76.29 o 
   8   6   6     1372.89     1262.17     54.86 o 
   9   6   6      490.14      488.42     38.91 o 
  10   6   6      168.24      147.61     68.01 o 
  11   6   6        1.60      -21.03     47.10 o 
  12   6   6      180.51       72.02     54.98 o 
  13   6   6      386.68      393.50     58.22 o 
 -14   7   6      354.63      330.69     55.85 o 
 -13   7   6      911.75      878.21     60.70 o 
 -12   7   6     2061.95     2079.02     74.83 o 
 -11   7   6     1069.67     1108.22    112.03 o 
 -10   7   6      269.26      221.60     40.29 o 
  -9   7   6       34.32       31.39     46.48 o 
  -8   7   6      684.56      600.94     43.64 o 
  -7   7   6      417.05      428.05     32.52 o 
  -6   7   6      632.34      579.68     77.92 o 
  -5   7   6      343.51      339.20     36.41 o 
  -4   7   6      292.98      263.80     27.61 o 
  -3   7   6      269.21      269.62     23.50 o 
  -2   7   6      675.70      879.70     35.34 o 
  -1   7   6     1934.07     1883.82     48.64 o 
   0   7   6      695.61      706.00     33.33 o 
   1   7   6        2.38       -6.61     19.15 o 
   2   7   6      163.45      148.59     20.73 o 
   3   7   6     2656.16     2509.14     51.86 o 
   4   7   6     3760.47     3489.06     66.10 o 
   5   7   6     3475.97     3216.65     71.10 o 
   6   7   6     2446.26     2362.59     73.33 o 
   7   7   6      217.94      258.16     35.61 o 
   8   7   6      196.49      208.28     36.27 o 
   9   7   6       80.95       76.76     36.43 o 
  10   7   6       54.21       -8.35     37.51 o 
  11   7   6      103.66       11.40     50.13 o 
  12   7   6        1.95        5.14     51.93 o 
 -12   8   6      145.93       96.70     45.24 o 
 -11   8   6      357.53      347.51     46.72 o 
 -10   8   6      624.19      633.73     50.58 o 
  -9   8   6      404.00      291.46     43.03 o 
  -8   8   6      197.73      150.94     32.80 o 
  -7   8   6        1.33      -61.17     35.18 o 
  -6   8   6      593.79      537.23     43.92 o 
  -5   8   6     1578.76     1393.35     66.16 o 
  -4   8   6     1681.23     1496.59     66.56 o 
  -3   8   6      904.51      863.84     47.96 o 
  -2   8   6      725.25      737.07     50.88 o 
  -1   8   6       16.98       49.38     34.15 o 
   0   8   6      358.00      364.66     39.32 o 
   1   8   6     1391.60     1397.85     53.93 o 
   2   8   6     1282.26     1184.01     59.69 o 
   3   8   6      565.64      547.47     34.60 o 
   4   8   6      193.72      170.86     35.79 o 
   5   8   6        2.28      -10.46     35.44 o 
   6   8   6      202.06      171.98     45.61 o 
   7   8   6     1005.01      948.52     46.84 o 
   8   8   6      258.82      306.07     45.27 o 
   9   8   6       26.61       20.08     38.96 o 
  10   8   6        0.27       26.33     40.68 o 
 -11   9   6       38.06      -39.37     56.62 o 
 -10   9   6       75.44       77.40     57.72 o 
  -9   9   6      146.11      166.24     44.53 o 
  -8   9   6      310.93      257.85     44.58 o 
  -7   9   6      914.61      948.52     54.98 o 
  -6   9   6      467.12      408.35     51.09 o 
  -5   9   6      245.88      169.63     41.34 o 
  -4   9   6       29.18      -43.35     38.83 o 
  -3   9   6      343.57      363.06     43.34 o 
  -2   9   6      373.71      388.26     43.25 o 
  -1   9   6      701.48      659.21     47.70 o 
   0   9   6      596.63      609.33     53.16 o 
   1   9   6       74.99       39.75     38.61 o 
   2   9   6       38.92       58.25     39.23 o 
   3   9   6       73.73       55.92     46.14 o 
   4   9   6      318.95      289.21     89.13 o 
   5   9   6     1003.70      983.16     64.58 o 
   6   9   6      101.99       16.89     68.47 o 
   7   9   6       11.13      -26.08     37.59 o 
   8   9   6       61.30      -26.34     38.97 o 
   9   9   6      234.52      282.43     52.40 o 
  -8  10   6      379.93      305.29     65.13 o 
  -7  10   6      382.84      349.26     48.93 o 
  -6  10   6       98.28       40.14     44.23 o 
  -5  10   6       78.76       51.03     44.17 o 
  -4  10   6      188.86      143.96     44.67 o 
  -3  10   6      219.15      200.22     44.93 o 
  -2  10   6       13.83       70.19     46.20 o 
  -1  10   6      221.27      267.79     48.06 o 
   0  10   6     1022.05     1042.77     58.94 o 
   1  10   6     1079.90     1056.56     62.89 o 
   2  10   6     1033.72      974.49     61.34 o 
   3  10   6      791.70      802.82     55.19 o 
   4  10   6      203.08      214.36     45.79 o 
   5  10   6      294.06      305.59     80.50 o 
   6  10   6        2.69       31.53     77.04 o 
  -3  11   6       30.59       38.12     47.75 o 
  -2  11   6       49.06      102.96     47.70 o 
  -1  11   6        6.70      -27.77     47.16 o 
   0  11   6      224.51      236.39     49.48 o 
   1  11   6      227.69      180.38     49.27 o 
 -17   1   7        8.79       77.91     51.64 o 
 -16   1   7      113.28      135.07     48.26 o 
 -15   1   7       38.71       67.06     43.88 o 
 -14   1   7      285.32      262.87     52.22 o 
 -13   1   7      634.09      585.93     53.10 o 
 -12   1   7      593.10      671.65     46.29 o 
 -11   1   7     3154.24     3280.64    106.09 o 
 -10   1   7     2606.46     3329.06     85.22 o 
  -9   1   7     2474.41     3335.46     68.41 o 
  -8   1   7     1119.69     1401.77     58.47 o 
  -7   1   7      442.66      447.77     24.75 o 
  -6   1   7       12.24        7.69     18.04 o 
  -5   1   7        1.14       -3.99     19.48 o 
  -4   1   7        0.51      -34.97     27.75 o 
  -3   1   7      203.13      225.06     17.73 o 
  -2   1   7      201.92      226.54     17.00 o 
  -1   1   7       65.98      229.71     34.27 o 
   0   1   7     2869.69     2898.37     57.49 o 
   1   1   7     1806.54     1784.31     46.47 o 
   2   1   7      371.18      364.57     23.41 o 
   3   1   7      343.39      342.77     21.11 o 
   4   1   7       84.89       75.46     16.06 o 
   5   1   7      356.41      381.98     23.59 o 
   6   1   7      762.41      770.82     31.11 o 
   7   1   7      812.48      804.17     29.96 o 
   8   1   7     1460.75     1300.88     42.84 o 
   9   1   7      315.42      324.46     42.49 o 
  10   1   7      205.94      129.26     31.81 o 
  11   1   7       16.67       11.77     41.56 o 
  12   1   7       36.00       43.82     31.46 o 
  13   1   7       98.35      162.68     34.49 o 
  14   1   7       34.85      -19.50     35.32 o 
  15   1   7       23.02      -42.68     37.36 o 
 -17   2   7      158.78      191.38     63.21 o 
 -16   2   7      113.27      255.18     50.33 o 
 -15   2   7      200.20      299.18     48.63 o 
 -14   2   7      369.54      489.16     48.65 o 
 -13   2   7      748.28      684.73     49.81 o 
 -12   2   7      872.95      916.96     45.72 o 
 -11   2   7      715.82      679.39     45.48 o 
 -10   2   7      377.44      371.46     33.67 o 
  -9   2   7       58.87       52.65     23.75 o 
  -8   2   7     1033.68      875.57     36.55 o 
  -7   2   7       44.06       32.37     17.54 o 
  -6   2   7      612.30      537.91     22.10 o 
  -5   2   7      236.96      200.34     17.35 o 
  -4   2   7     5386.95     4914.18     99.58 o 
  -3   2   7    13583.21    14390.09    261.29 o 
  -2   2   7    13265.39    15227.44    263.85 o 
  -1   2   7    14125.54    15702.50    271.53 o 
   0   2   7    12891.19    12773.89    222.50 o 
   1   2   7     5931.71     5658.60    103.08 o 
   2   2   7     1071.70      982.33     30.38 o 
   3   2   7      354.22      328.71     19.73 o 
   4   2   7       35.41       13.41     16.33 o 
   5   2   7      303.53      286.98     26.28 o 
   6   2   7      327.26      295.06     27.03 o 
   7   2   7     1375.45     1432.91     87.93 o 
   8   2   7     3382.45     3110.57     69.77 o 
   9   2   7     2989.02     2752.84     66.73 o 
  10   2   7     2277.23     2097.28     52.02 o 
  11   2   7     1332.34     1268.93     43.39 o 
  12   2   7      616.39      645.61     37.53 o 
  13   2   7        3.51       -5.91     33.15 o 
  14   2   7        3.74      -49.58     37.84 o 
  15   2   7        4.14      -57.11     55.80 o 
 -17   3   7       70.95      136.92     53.28 o 
 -16   3   7        1.01      -55.66     48.93 o 
 -15   3   7       18.31      -29.29     45.90 o 
 -14   3   7      788.76      808.05     47.35 o 
 -13   3   7     2071.64     2034.95     70.09 o 
 -12   3   7     3844.89     3730.63     99.49 o 
 -11   3   7     6090.88     5647.11    151.19 o 
 -10   3   7     8707.73     8456.60    195.12 o 
  -9   3   7     7918.81     7435.19    131.34 o 
  -8   3   7     6697.50     6170.46    146.07 o 
  -7   3   7      447.05      399.16     21.17 o 
  -6   3   7       11.79        7.34     16.37 o 
  -5   3   7      140.43       94.44     16.14 o 
  -4   3   7     2438.67     2194.73     46.49 o 
  -3   3   7        4.14       23.25     14.09 o 
  -2   3   7      631.62      809.34     40.86 o 
  -1   3   7     1827.86     2059.64     43.87 o 
   0   3   7     3430.64     3480.40     65.51 o 
   1   3   7     5198.03     4811.41     97.90 o 
   2   3   7     3398.79     3066.27     66.99 o 
   3   3   7     1772.28     1678.55     44.60 o 
   4   3   7       11.94        8.78     16.05 o 
   5   3   7     3920.79     3600.85     97.34 o 
   6   3   7     3362.09     3114.62     80.29 o 
   7   3   7     5358.83     4971.17    101.14 o 
   8   3   7     3960.32     3697.83     79.74 o 
   9   3   7      931.03      963.91     43.70 o 
  10   3   7      606.57      625.79     40.19 o 
  11   3   7      135.05      179.32     47.28 o 
  12   3   7        3.53      -36.58     65.34 o 
  13   3   7        4.97      -60.61     51.28 o 
  14   3   7       32.48       95.25     55.62 o 
 -16   4   7        4.56        3.14     43.18 o 
 -15   4   7      184.93      226.92     43.45 o 
 -14   4   7      798.84      897.03     50.02 o 
 -13   4   7      487.84      455.46     41.84 o 
 -12   4   7     1323.06     1327.61     58.79 o 
 -11   4   7      130.12      112.76     26.18 o 
 -10   4   7        6.18       10.64     23.72 o 
  -9   4   7       27.43       36.34     20.51 o 
  -8   4   7     1432.16     1368.59     43.66 o 
  -7   4   7     2298.15     2247.56     49.81 o 
  -6   4   7      484.06      519.20     22.60 o 
  -5   4   7     1710.87     1580.26     38.98 o 
  -4   4   7     3418.78     3133.83     67.66 o 
  -3   4   7     9969.07    10639.30    181.28 o 
  -2   4   7    12260.21    13384.18    226.48 o 
  -1   4   7    11681.40    12096.66    184.75 o 
   0   4   7     7550.31     7217.38    113.06 o 
   1   4   7     1110.27     1012.26     27.04 o 
   2   4   7     2861.39     2747.97     49.21 o 
   3   4   7        1.61        2.45     15.27 o 
   4   4   7     2668.53     2382.20     55.47 o 
   5   4   7      569.81      580.48     30.42 o 
   6   4   7      424.33      450.44     41.30 o 
   7   4   7      950.93     1003.97     57.07 o 
   8   4   7     1719.78     1569.95     82.99 o 
   9   4   7     2578.96     2354.78     98.89 o 
  10   4   7     1389.34     1396.97     73.98 o 
  11   4   7     1093.34     1124.58    106.65 o 
  12   4   7      148.23      138.06     51.86 o 
  13   4   7       38.53      118.42     53.56 o 
  14   4   7        4.51      -30.80     54.43 o 
 -16   5   7      424.64      455.96     48.87 o 
 -15   5   7       49.38        6.02     43.19 o 
 -14   5   7       11.38      -12.02     51.18 o 
 -13   5   7      131.65       89.60     38.73 o 
 -12   5   7     1076.78     1102.69     49.17 o 
 -11   5   7     1715.98     1738.74     61.47 o 
 -10   5   7     1184.10     1341.86     79.51 o 
  -9   5   7     2329.37     2553.61     82.81 o 
  -8   5   7     1646.76     1743.69     49.53 o 
  -7   5   7      168.62      181.52     20.60 o 
  -6   5   7      660.21      620.59     30.27 o 
  -5   5   7     1846.22     1747.00     42.44 o 
  -4   5   7     2885.44     2548.14     47.48 o 
  -3   5   7      364.01      330.09     17.26 o 
  -2   5   7        0.37       41.06     17.03 o 
  -1   5   7      387.55      434.36     23.20 o 
   0   5   7     1615.31     1543.82     42.74 o 
   1   5   7     1482.60     1382.64     43.85 o 
   2   5   7     1181.38     1085.79     42.06 o 
   3   5   7     1661.20     1538.07     43.96 o 
   4   5   7        3.07      -18.27     20.29 o 
   5   5   7     2645.88     2496.75     68.65 o 
   6   5   7     2571.75     2526.44    180.65 o 
   7   5   7     1711.40     1700.25     78.25 o 
   8   5   7     1617.57     1553.23    100.70 o 
   9   5   7      529.51      497.22     38.72 o 
  10   5   7       44.20       88.87     46.40 o 
  11   5   7        3.75      -45.60     48.73 o 
  12   5   7       71.24       67.22     52.07 o 
  13   5   7       48.74      -34.76     53.67 o 
 -15   6   7       96.52      225.97     95.20 o 
 -14   6   7      276.11      264.71     55.41 o 
 -13   6   7       82.13      101.68     49.92 o 
 -12   6   7       11.13       50.50     29.68 o 
 -11   6   7       26.39       17.14     28.08 o 
 -10   6   7       12.46      -17.63     26.31 o 
  -9   6   7      725.32      736.82     33.25 o 
  -8   6   7     1906.89     1744.13     67.15 o 
  -7   6   7     1409.46     1346.68     45.77 o 
  -6   6   7      191.28      176.79     24.13 o 
  -5   6   7      529.75      493.60     23.98 o 
  -4   6   7       17.64       17.01     18.90 o 
  -3   6   7      651.31      625.15     27.24 o 
  -2   6   7      584.45      576.48     32.43 o 
  -1   6   7      257.75      283.42     27.47 o 
   0   6   7      137.29      126.65     23.49 o 
   1   6   7       90.40       64.64     23.09 o 
   2   6   7      804.96      700.37     31.16 o 
   3   6   7     1141.22     1101.93     37.94 o 
   4   6   7     2791.79     2531.63     52.10 o 
   5   6   7      885.54      730.60     58.00 o 
   6   6   7      698.74      676.77     36.90 o 
   7   6   7      319.25      257.50     56.44 o 
   8   6   7      113.54      111.78     44.21 o 
   9   6   7       21.58       -3.98     35.25 o 
  10   6   7        5.99      -18.15     47.76 o 
  11   6   7       50.56        5.56     80.98 o 
  12   6   7        0.72       20.53     53.73 o 
 -13   7   7      282.73      210.69     85.84 o 
 -12   7   7      193.85      193.13     61.39 o 
 -11   7   7      101.12      114.32     42.27 o 
 -10   7   7      106.17      136.11     41.34 o 
  -9   7   7       98.36      195.68     40.16 o 
  -8   7   7      614.54      599.09     37.80 o 
  -7   7   7     1167.68     1092.89     54.97 o 
  -6   7   7      688.66      622.20     41.66 o 
  -5   7   7      589.07      580.63     33.70 o 
  -4   7   7     1341.86     1161.42     46.78 o 
  -3   7   7      634.90      518.51     39.66 o 
  -2   7   7      250.51      170.19     47.29 o 
  -1   7   7       80.40       97.26     27.26 o 
   0   7   7      101.17       70.88     27.47 o 
   1   7   7       41.36        0.23     27.60 o 
   2   7   7       71.62       -5.41     23.67 o 
   3   7   7       13.37       23.58     23.75 o 
   4   7   7        4.20       11.23     24.32 o 
   5   7   7       48.36      101.68     31.09 o 
   6   7   7        0.68       37.37     42.99 o 
   7   7   7        1.47       16.14     44.26 o 
   8   7   7       85.54       37.98     37.45 o 
   9   7   7       19.71       -9.73     38.25 o 
  10   7   7       51.48       80.77     51.41 o 
  11   7   7      257.55      384.65     57.92 o 
 -12   8   7        8.56      -45.50     54.13 o 
 -11   8   7      163.77      136.73     45.39 o 
 -10   8   7       39.15       54.51     47.81 o 
  -9   8   7      116.50      108.88     42.17 o 
  -8   8   7      549.14      502.40     38.20 o 
  -7   8   7       41.00        3.07     31.80 o 
  -6   8   7      228.71      209.39     33.41 o 
  -5   8   7      427.24      423.62     64.00 o 
  -4   8   7      884.88      801.61     48.65 o 
  -3   8   7     1100.15     1062.66     55.97 o 
  -2   8   7      792.05      801.20     51.21 o 
  -1   8   7      887.48      918.01     54.28 o 
   0   8   7     1001.06      997.48     70.47 o 
   1   8   7     1883.13     1561.03    136.23 o 
   2   8   7      786.79      750.94     43.41 o 
   3   8   7      768.12      771.35     51.19 o 
   4   8   7      732.19      692.91     40.07 o 
   5   8   7      502.92      467.89     37.72 o 
   6   8   7      529.27      529.21     95.35 o 
   7   8   7      339.89      359.37    102.52 o 
   8   8   7      552.19      495.53     44.04 o 
   9   8   7      204.23      195.67     42.12 o 
  10   8   7       89.56      115.25     52.80 o 
 -10   9   7      657.23      668.78     69.38 o 
  -9   9   7      889.55      789.98     72.48 o 
  -8   9   7      406.36      388.19     66.13 o 
  -7   9   7      348.48      293.70     37.43 o 
  -6   9   7       38.87       59.02     41.68 o 
  -5   9   7        1.52       -8.72     40.59 o 
  -4   9   7       41.41      -26.96     60.15 o 
  -3   9   7        1.39      -36.16     39.62 o 
  -2   9   7       20.22      -41.38     39.43 o 
  -1   9   7       16.37        4.69     39.96 o 
   0   9   7      239.86      235.44     42.76 o 
   1   9   7      194.89      202.71     42.38 o 
   2   9   7       42.85        4.35     40.40 o 
   3   9   7        0.63       21.92     41.01 o 
   4   9   7       32.23      -56.53     68.74 o 
   5   9   7       59.26      -29.74     50.27 o 
   6   9   7      502.83      550.12     44.56 o 
   7   9   7      415.84      432.77     44.48 o 
   8   9   7      272.36      203.52     63.41 o 
  -7  10   7      121.45      103.48     45.82 o 
  -6  10   7        1.39       17.97     44.94 o 
  -5  10   7        0.97        6.45     44.29 o 
  -4  10   7      215.26      233.74     46.77 o 
  -3  10   7      794.79      762.44     54.55 o 
  -2  10   7      572.77      430.91     49.69 o 
  -1  10   7      582.52      696.62     53.48 o 
   0  10   7      962.97      962.71     61.45 o 
   1  10   7      245.10      224.84     46.49 o 
   2  10   7        0.93      -36.13     62.45 o 
   3  10   7        3.01      -10.20     45.41 o 
   4  10   7       13.23       -0.50     43.91 o 
   5  10   7       14.36      -11.36     77.95 o 
 -17   0   8     1964.04     2321.88    136.94 o 
 -16   0   8     2732.23     3120.18    158.02 o 
 -15   0   8      843.50      854.86     82.14 o 
 -14   0   8      595.42      521.81     70.60 o 
 -13   0   8       69.44       51.15     59.36 o 
 -12   0   8      204.68      196.78     59.17 o 
 -11   0   8      291.16      349.64     58.57 o 
 -10   0   8     3511.22     3282.52    150.55 o 
  -9   0   8      680.77      746.54     63.06 o 
  -8   0   8       43.36      -25.15     44.35 o 
  -7   0   8      516.90      478.56     50.91 o 
  -6   0   8     1927.53     1521.09     84.57 o 
  -5   0   8     2761.50     2706.63    122.90 o 
  -4   0   8      654.55      675.52     50.18 o 
  -2   0   8     3528.70     5416.67    214.34 o 
  -1   0   8    12448.23    12715.24    476.43 o 
   0   0   8     8775.47     8256.90    316.40 o 
   1   0   8    19327.79    18177.53    477.12 o 
   2   0   8    15785.10    15866.85    418.44 o 
   3   0   8     3285.32     3081.47     98.84 o 
   4   0   8     1474.82     1347.00     62.15 o 
   5   0   8      364.97      372.53     29.96 o 
   6   0   8       91.36       26.22     27.33 o 
   7   0   8        0.08      -48.28     27.85 o 
   8   0   8      467.12      424.81     45.90 o 
   9   0   8     1088.60     1114.52     84.08 o 
  10   0   8     2875.26     2719.48     97.28 o 
  11   0   8     1915.62     1822.69     80.75 o 
  12   0   8     1984.39     2064.66     90.06 o 
  13   0   8     2016.53     2124.92     93.09 o 
  14   0   8      360.24      479.79     59.32 o 
 -17   1   8      139.08       65.57     53.20 o 
 -16   1   8       21.77        9.02     63.46 o 
 -15   1   8       34.90       23.96     47.00 o 
 -14   1   8      134.94       99.52     45.03 o 
 -13   1   8        9.17       19.38     41.73 o 
 -12   1   8      270.53      293.20     42.44 o 
 -11   1   8     1346.17     1326.02     66.11 o 
 -10   1   8     4133.30     4041.10    100.75 o 
  -9   1   8     8399.02     7872.83    183.79 o 
  -8   1   8    10238.88     9441.18    208.66 o 
  -7   1   8    10529.92     9818.29    191.49 o 
  -6   1   8    10207.96     9481.32    184.76 o 
  -5   1   8     1660.03     1582.91     45.02 o 
  -4   1   8       33.34       12.44     18.36 o 
  -3   1   8      187.54      217.74     19.61 o 
  -2   1   8      573.82      548.57     24.07 o 
  -1   1   8        3.61       23.11     16.37 o 
   0   1   8      316.56      327.82     18.95 o 
   1   1   8     1115.64      972.44     36.64 o 
   2   1   8     4138.13     3757.61     82.48 o 
   3   1   8     7385.13     6978.54    140.90 o 
   4   1   8     4458.76     4105.16     89.58 o 
   5   1   8      742.22      751.94     34.13 o 
   6   1   8      127.75      123.31     19.64 o 
   7   1   8      103.77      112.54     22.21 o 
   8   1   8     2107.13     1980.02     67.32 o 
   9   1   8     2274.54     2172.35     60.23 o 
  10   1   8     1262.75     1327.11     51.48 o 
  11   1   8      453.64      542.93     36.50 o 
  12   1   8       72.68       55.99     36.02 o 
  13   1   8       23.85       32.22     44.50 o 
  14   1   8        4.31      -33.50     39.24 o 
 -17   2   8      767.29      806.52     64.16 o 
 -16   2   8      762.02      888.51     62.34 o 
 -15   2   8      370.81      420.81     52.94 o 
 -14   2   8       70.39      132.51     46.03 o 
 -13   2   8        1.99       15.00     77.10 o 
 -12   2   8      296.41      376.20     43.73 o 
 -11   2   8      860.30      815.71     43.94 o 
 -10   2   8      548.82      581.21     35.90 o 
  -9   2   8       97.89      124.03     26.10 o 
  -8   2   8        4.14      -36.29     23.14 o 
  -7   2   8       66.64       61.07     20.06 o 
  -6   2   8     1548.72     1387.54     39.46 o 
  -5   2   8      890.37      872.98     43.49 o 
  -4   2   8     1406.77     1339.32     37.16 o 
  -3   2   8       24.84      182.32     21.07 o 
  -2   2   8     1627.14     2224.01     74.00 o 
  -1   2   8     3259.23     3904.85     74.97 o 
   0   2   8     6635.46     6142.98    111.64 o 
   1   2   8     3293.66     3030.23     61.78 o 
   2   2   8     2626.55     2428.49     52.86 o 
   3   2   8     1079.84     1014.16     40.82 o 
   4   2   8      680.16      687.69     36.61 o 
   5   2   8       13.00       -8.27     26.14 o 
   6   2   8      710.01      692.76     35.56 o 
   7   2   8       97.22       93.18     33.43 o 
   8   2   8       77.37       67.31     25.66 o 
   9   2   8      387.14      429.92     31.37 o 
  10   2   8      764.63      815.90     33.98 o 
  11   2   8      561.49      561.37     33.06 o 
  12   2   8      400.37      416.49     37.46 o 
  13   2   8      252.56      299.48     38.30 o 
  14   2   8      163.61       86.61     57.79 o 
 -16   3   8       58.41       74.72     87.06 o 
 -15   3   8      123.60       87.40     49.20 o 
 -14   3   8      396.67      449.15     61.29 o 
 -13   3   8      357.95      424.50     42.03 o 
 -12   3   8       25.26       26.26     35.87 o 
 -11   3   8      193.08      177.07     43.96 o 
 -10   3   8       89.62      216.09     33.45 o 
  -9   3   8      593.66      681.29     32.58 o 
  -8   3   8       86.14       87.72     24.40 o 
  -7   3   8      152.33      198.24     24.52 o 
  -6   3   8     1326.78     1345.20     44.13 o 
  -5   3   8       36.76       34.28     24.61 o 
  -4   3   8     2808.23     2637.16     62.00 o 
  -3   3   8      515.16      637.81     27.27 o 
  -2   3   8     1965.26     1712.84     45.83 o 
  -1   3   8      271.98      288.33     20.22 o 
   0   3   8      158.92      156.01     18.79 o 
   1   3   8      162.49      162.24     19.51 o 
   2   3   8      472.21      479.69     23.79 o 
   3   3   8      188.49      164.95     20.22 o 
   4   3   8       16.59      -15.05     30.63 o 
   5   3   8       40.23       15.72     26.41 o 
   6   3   8      487.78      529.41     34.12 o 
   7   3   8      524.32      612.87     42.91 o 
   8   3   8      575.56      625.50     51.89 o 
   9   3   8      140.16      192.10     70.17 o 
  10   3   8      395.72      500.32     70.29 o 
  11   3   8        9.31      -28.05     48.86 o 
  12   3   8        7.14        2.21     52.04 o 
  13   3   8        1.97      -79.59     57.25 o 
  14   3   8        4.40        0.39     59.03 o 
 -16   4   8       16.42       17.83     51.79 o 
 -15   4   8      153.80      190.96     44.60 o 
 -14   4   8      230.68      231.05     42.67 o 
 -13   4   8       24.87       14.20     38.72 o 
 -12   4   8       19.89       -8.20     36.51 o 
 -11   4   8       43.53       19.41     34.77 o 
 -10   4   8       14.26       22.26     26.21 o 
  -9   4   8       73.89       37.99     22.07 o 
  -8   4   8        5.05      -16.16     20.93 o 
  -7   4   8      282.54      291.55     22.14 o 
  -6   4   8        7.63       32.53     19.03 o 
  -5   4   8        2.51      -18.91     17.83 o 
  -4   4   8     1191.70     1082.29     32.55 o 
  -3   4   8       48.41       62.93     16.94 o 
  -2   4   8      277.05      334.95     19.13 o 
  -1   4   8     1006.88      896.28     29.31 o 
   0   4   8      314.14      294.35     30.16 o 
   1   4   8      643.84      612.55     25.81 o 
   2   4   8     1517.69     1340.46     73.46 o 
   3   4   8      839.22      723.60     39.45 o 
   4   4   8      450.52      363.47     40.59 o 
   5   4   8      936.86      872.54    102.43 o 
   6   4   8      787.07      736.86     90.13 o 
   7   4   8      844.78      780.21     52.37 o 
   8   4   8      554.33      591.95     48.41 o 
   9   4   8      243.42      292.04     75.76 o 
  10   4   8      448.44      441.55     54.94 o 
  11   4   8      392.92      424.35     56.93 o 
  12   4   8      123.16      190.32     56.61 o 
  13   4   8       96.13       92.25    113.00 o 
 -15   5   8       29.05       41.58     44.51 o 
 -14   5   8      120.38      173.47     47.83 o 
 -13   5   8      274.26      247.32     42.16 o 
 -12   5   8      622.53      633.38     58.77 o 
 -11   5   8      467.31      482.29     45.22 o 
 -10   5   8     2427.51     2379.98     65.53 o 
  -9   5   8     2682.38     2668.05     85.30 o 
  -8   5   8     2733.89     2492.25     55.79 o 
  -7   5   8     3872.36     3674.59     72.23 o 
  -6   5   8     2493.09     2278.97     51.35 o 
  -5   5   8     3889.81     3522.20     68.87 o 
  -4   5   8      912.27      864.22     30.66 o 
  -3   5   8      117.08      132.42     21.86 o 
  -2   5   8      318.36      377.14     32.85 o 
  -1   5   8      555.50      572.70     23.94 o 
   0   5   8      415.04      412.45     21.67 o 
   1   5   8     1476.92     1222.56     34.99 o 
   2   5   8     1770.62     1558.08     39.63 o 
   3   5   8      108.56      112.42     19.15 o 
   4   5   8      696.20      641.27     35.28 o 
   5   5   8     1193.71     1091.24     44.21 o 
   6   5   8       95.38      -10.16     41.47 o 
   7   5   8      151.28      123.77     43.88 o 
   8   5   8      223.58      205.72     45.42 o 
   9   5   8      226.95      204.91     46.13 o 
  10   5   8       81.12       76.29     51.14 o 
  11   5   8       99.23      113.60     54.78 o 
  12   5   8       98.86      158.02     58.20 o 
 -14   6   8      229.34      235.32     57.17 o 
 -13   6   8        2.37        4.12     41.02 o 
 -12   6   8       24.40       13.00     30.47 o 
 -11   6   8      296.52      327.89     40.12 o 
 -10   6   8      233.81      188.35     29.74 o 
  -9   6   8       20.49       10.60     26.58 o 
  -8   6   8       37.42       18.53     26.38 o 
  -7   6   8       72.91       38.62     25.36 o 
  -6   6   8      210.67      170.79     25.82 o 
  -5   6   8      593.29      594.52     36.23 o 
  -4   6   8      166.82      141.25     24.02 o 
  -3   6   8      157.57      299.17     41.55 o 
  -2   6   8     1489.00     1622.08     41.60 o 
  -1   6   8     2747.50     2972.72     60.32 o 
   0   6   8     4007.28     3746.63     79.52 o 
   1   6   8     4074.67     3580.06     94.65 o 
   2   6   8     2317.27     2010.48     52.90 o 
   3   6   8     1870.23     1704.32     57.08 o 
   4   6   8     1347.16     1158.96     41.64 o 
   5   6   8      215.37      138.28     43.68 o 
   6   6   8      119.85      198.27     46.83 o 
   7   6   8        7.19       41.94     80.38 o 
   8   6   8      108.80       45.32     90.34 o 
   9   6   8      811.25      800.28     68.64 o 
  10   6   8      861.10      938.81     87.67 o 
  11   6   8      891.16      956.79     67.75 o 
 -12   7   8       15.37       -0.07     43.46 o 
 -11   7   8      230.39      252.11     46.29 o 
 -10   7   8      703.80      615.99     76.03 o 
  -9   7   8     1864.24     1642.29     75.18 o 
  -8   7   8     2040.92     1886.40     64.72 o 
  -7   7   8     2855.21     2509.21     74.28 o 
  -6   7   8     1912.90     1594.96     95.76 o 
  -5   7   8      137.77       93.56     30.18 o 
  -4   7   8       85.11       81.35     27.80 o 
  -3   7   8      315.22      325.20     27.78 o 
  -2   7   8      762.46      717.49     66.12 o 
  -1   7   8       60.39       39.22     28.91 o 
   0   7   8       95.51       93.98     29.60 o 
   1   7   8      168.95      118.36     31.11 o 
   2   7   8      525.55      479.36     35.77 o 
   3   7   8      947.85      867.87     36.62 o 
   4   7   8      483.57      503.48     40.91 o 
   5   7   8      766.72      733.78     66.40 o 
   6   7   8       19.56      -49.13     48.21 o 
   7   7   8      394.86      277.13     51.30 o 
   8   7   8      410.85      368.19     43.28 o 
   9   7   8     1224.05     1170.03     55.45 o 
  10   7   8      457.85      444.30     59.17 o 
 -11   8   8      167.83      137.61     57.66 o 
 -10   8   8      471.66      492.85     57.96 o 
  -9   8   8      117.65       52.18     79.19 o 
  -8   8   8        7.79      -13.29     33.78 o 
  -7   8   8      146.98      136.96     34.68 o 
  -6   8   8      570.84      459.55     38.02 o 
  -5   8   8     1202.30     1037.73     48.96 o 
  -4   8   8      370.53      295.34     43.06 o 
  -3   8   8        7.32       31.96     38.02 o 
  -2   8   8      246.97      246.80     40.88 o 
  -1   8   8      662.10      671.97     38.00 o 
   0   8   8      604.99      545.37     37.60 o 
   1   8   8     1725.25     1407.79     99.68 o 
   2   8   8      971.85      902.33     46.14 o 
   3   8   8      188.40      253.03     56.80 o 
   4   8   8       74.82       -8.12     40.64 o 
   5   8   8      197.58      187.79     41.20 o 
   6   8   8      138.23       62.58     49.32 o 
   7   8   8      428.36      430.31     56.00 o 
   8   8   8      116.23      141.05     42.57 o 
   9   8   8        4.99       43.52     43.30 o 
  -9   9   8       62.00       84.81     58.08 o 
  -8   9   8      125.40       28.30     44.06 o 
  -7   9   8      142.29       96.42     36.87 o 
  -6   9   8       32.71       63.88     35.93 o 
  -5   9   8      110.19       82.32     35.36 o 
  -4   9   8      490.23      504.86     48.47 o 
  -3   9   8     1470.48     1364.41     69.94 o 
  -2   9   8      958.88     1028.68     99.09 o 
  -1   9   8      453.42      422.71     46.99 o 
   0   9   8      292.28      258.64     57.08 o 
   1   9   8       72.40       52.93     41.93 o 
   2   9   8       53.90       68.34     43.31 o 
   3   9   8      144.79      170.34     45.01 o 
   4   9   8      152.01      104.38     44.57 o 
   5   9   8       13.71        5.49     50.69 o 
   6   9   8       32.29       73.09     69.02 o 
  -6  10   8      346.34      287.07     50.05 o 
  -5  10   8      740.73      710.38     56.05 o 
  -4  10   8       92.91      112.12     46.59 o 
  -3  10   8      147.36      113.23     46.93 o 
  -2  10   8       63.97       -7.20     44.95 o 
  -1  10   8       47.67       31.47     46.04 o 
   0  10   8        1.93        6.82     45.32 o 
   1  10   8       28.93        8.01     89.49 o 
   2  10   8       39.59      -37.87     46.37 o 
   3  10   8      195.49       97.90     48.82 o 
 -17   1   9      201.43      177.41     60.21 o 
 -16   1   9      131.57       61.97     50.88 o 
 -15   1   9      232.75      313.24     59.23 o 
 -14   1   9       37.94       46.93     46.74 o 
 -13   1   9       35.70       13.48     44.24 o 
 -12   1   9       30.60       61.50     42.35 o 
 -11   1   9       48.16       66.69     40.14 o 
 -10   1   9      450.10      384.82     51.11 o 
  -9   1   9      409.09      416.62     29.46 o 
  -8   1   9      537.25      520.13     33.77 o 
  -7   1   9     1579.90     1405.71     53.60 o 
  -6   1   9     4957.14     4633.29    127.41 o 
  -5   1   9     2224.12     2005.95     60.92 o 
  -4   1   9     2504.24     2240.19     56.06 o 
  -3   1   9     1321.27     1202.18     45.85 o 
  -2   1   9      299.87      306.56     22.33 o 
  -1   1   9       23.33       19.43     19.39 o 
   0   1   9       83.35      100.81     20.38 o 
   1   1   9      950.34      914.94     35.22 o 
   2   1   9      122.02      116.86     23.35 o 
   3   1   9      453.47      452.75     28.80 o 
   4   1   9      969.65      958.32     33.45 o 
   5   1   9     1793.37     1643.93     47.36 o 
   6   1   9     1101.30     1091.49     34.21 o 
   7   1   9      277.81      290.02     26.40 o 
   8   1   9       81.62      111.73     76.70 o 
   9   1   9        2.19      -27.47     36.98 o 
  10   1   9       32.86       37.73     29.53 o 
  11   1   9      121.20      120.65     35.58 o 
  12   1   9        3.05       -1.86     36.45 o 
  13   1   9       27.99       -0.63     38.45 o 
 -16   2   9     1357.59     1486.03    103.07 o 
 -15   2   9     1528.25     1658.98     82.46 o 
 -14   2   9     2115.63     2277.36    160.51 o 
 -13   2   9     2323.50     2634.22     98.89 o 
 -12   2   9      721.09      700.56    124.45 o 
 -11   2   9      234.38      297.13     44.14 o 
 -10   2   9        3.62       18.61     28.57 o 
  -9   2   9       16.08      -35.50     25.42 o 
  -8   2   9       23.17       20.15     25.61 o 
  -7   2   9      102.86       75.65     22.44 o 
  -6   2   9      215.88      208.12     23.14 o 
  -5   2   9     1159.31     1045.40     35.70 o 
  -4   2   9     2149.28     1968.80     47.75 o 
  -3   2   9      602.23      642.38     25.30 o 
  -2   2   9     1021.50      972.56     33.37 o 
  -1   2   9        3.13       50.32     17.73 o 
   0   2   9      831.10      901.50     31.36 o 
   1   2   9     3062.07     2735.80     58.52 o 
   2   2   9     4095.56     3546.41     71.46 o 
   3   2   9     3180.60     2822.42     69.09 o 
   4   2   9     3362.32     3004.25     83.57 o 
   5   2   9     2797.81     2676.41     78.97 o 
   6   2   9      424.56      481.67     40.80 o 
   7   2   9        8.44      -28.98     26.93 o 
   8   2   9      160.97      167.93     29.62 o 
   9   2   9       28.29       -7.26     30.36 o 
  10   2   9      114.85      165.83     29.73 o 
  11   2   9      749.98      809.00     38.17 o 
  12   2   9      698.10      773.50     44.13 o 
  13   2   9      840.97      994.83     73.93 o 
 -16   3   9      708.69      708.71     61.86 o 
 -15   3   9      385.18      496.12     55.52 o 
 -14   3   9      239.37      217.95     49.46 o 
 -13   3   9        0.56      -46.74     39.49 o 
 -12   3   9       24.09        3.32     37.47 o 
 -11   3   9        4.21       -4.32     36.20 o 
 -10   3   9       98.31      118.80     30.03 o 
  -9   3   9     1917.85     1591.28    104.05 o 
  -8   3   9     3405.12     3083.57     99.21 o 
  -7   3   9     6319.74     5762.54    119.69 o 
  -6   3   9     9432.90     8628.44    170.26 o 
  -5   3   9    10736.48     9703.40    189.56 o 
  -4   3   9     7082.19     6624.53    133.31 o 
  -3   3   9     3584.82     3286.68     79.61 o 
  -2   3   9      936.57      868.67     33.75 o 
  -1   3   9        2.08       -3.36     20.68 o 
   0   3   9        1.86      -12.87     19.27 o 
   1   3   9       19.05        9.53     20.31 o 
   2   3   9     1104.29      929.61     35.78 o 
   3   3   9     2894.19     2698.63    107.78 o 
   4   3   9     2736.10     2330.29     89.61 o 
   5   3   9     3068.75     2661.58     78.73 o 
   6   3   9     3871.78     3741.09     98.78 o 
   7   3   9     1368.54     1299.77     77.34 o 
   8   3   9      104.91       94.84     74.73 o 
   9   3   9        0.80      -87.73     71.75 o 
  10   3   9      427.72      550.74     59.62 o 
  11   3   9      706.33      791.94     67.19 o 
  12   3   9      385.98      423.91     63.96 o 
  13   3   9       90.37      117.97     62.71 o 
 -15   4   9      949.27      956.53     63.03 o 
 -14   4   9     2408.19     2608.66     85.05 o 
 -13   4   9     1959.77     1976.72     73.62 o 
 -12   4   9      644.02      706.21     47.10 o 
 -11   4   9        6.24       61.39     37.36 o 
 -10   4   9       19.56        6.03     34.84 o 
  -9   4   9      679.81      558.54     62.06 o 
  -8   4   9      552.29      549.62     32.77 o 
  -7   4   9      208.95      192.69     27.25 o 
  -6   4   9       60.42      -14.37     23.96 o 
  -5   4   9      722.07      675.99     29.77 o 
  -4   4   9      460.42      457.47     27.11 o 
  -3   4   9     2265.05     2333.51     58.18 o 
  -2   4   9     2261.73     2030.68     64.01 o 
  -1   4   9       82.73      171.38     26.05 o 
   0   4   9     1106.64     1079.91     37.61 o 
   1   4   9     2667.05     2432.35     71.40 o 
   2   4   9     6212.06     5426.28    202.86 o 
   3   4   9     4884.78     4320.58    270.47 o 
   4   4   9     1511.35     1274.90     71.94 o 
   5   4   9     1437.08     1220.22     72.63 o 
   6   4   9      614.55      528.59     64.31 o 
   7   4   9       15.83      -29.39     42.71 o 
   8   4   9      111.66       91.20     55.41 o 
   9   4   9       88.07       75.94     75.09 o 
  10   4   9        0.83      -23.75     53.20 o 
  11   4   9      421.21      460.09     62.36 o 
  12   4   9      613.25      610.66     74.18 o 
 -15   5   9       35.82      107.95     53.84 o 
 -14   5   9       36.53       45.57     44.50 o 
 -13   5   9      277.31      338.74     44.74 o 
 -12   5   9      639.11      574.70     46.27 o 
 -11   5   9      221.16      235.01     40.48 o 
 -10   5   9      165.56      109.97     29.66 o 
  -9   5   9       49.07       48.45     24.35 o 
  -8   5   9      910.92      867.69     32.35 o 
  -7   5   9     1304.38     1163.94     38.45 o 
  -6   5   9     2475.27     2261.71     52.42 o 
  -5   5   9     2143.69     1950.07     49.73 o 
  -4   5   9     1108.12     1032.92     39.52 o 
  -3   5   9      427.82      404.67     27.10 o 
  -2   5   9       99.50      181.48     24.06 o 
  -1   5   9     1279.37     1130.77     40.79 o 
   0   5   9     1199.67     1071.03     39.54 o 
   1   5   9      588.10      550.79     46.67 o 
   2   5   9       36.59       43.42     27.46 o 
   3   5   9      566.04      474.54     48.12 o 
   4   5   9      345.39      298.47     58.02 o 
   5   5   9      581.89      503.56     88.40 o 
   6   5   9     1204.02     1119.51     63.41 o 
   7   5   9      133.71       51.29     82.08 o 
   8   5   9       33.52       48.83     63.37 o 
   9   5   9       85.53      169.20     80.62 o 
  10   5   9      757.41      695.07     83.41 o 
  11   5   9      617.00      600.50     65.97 o 
 -14   6   9      148.38      184.25     53.71 o 
 -13   6   9        9.14        7.65     42.81 o 
 -12   6   9        3.28       33.76     32.55 o 
 -11   6   9      117.52      152.17     32.25 o 
 -10   6   9      820.86      838.74     44.91 o 
  -9   6   9      244.23      150.97     30.37 o 
  -8   6   9      418.25      434.66     42.95 o 
  -7   6   9      533.98      510.11     36.62 o 
  -6   6   9      114.52       74.93     26.86 o 
  -5   6   9      311.95      228.50     27.35 o 
  -4   6   9      661.23      627.39     31.51 o 
  -3   6   9      281.34      332.16     29.81 o 
  -2   6   9      742.95      698.25     32.03 o 
  -1   6   9       88.79       93.59     25.17 o 
   0   6   9        0.51       14.30     24.18 o 
   1   6   9      670.35      578.99     30.58 o 
   2   6   9      761.16      696.99     33.70 o 
   3   6   9      127.24      148.75     34.59 o 
   4   6   9      253.91      203.88     55.98 o 
   5   6   9      155.48      156.10     47.64 o 
   6   6   9       14.07      -33.00     47.91 o 
   7   6   9      863.14      776.42     60.39 o 
   8   6   9      338.91      311.90     52.88 o 
   9   6   9      222.92      217.88     44.37 o 
  10   6   9      332.37      497.04     62.65 o 
 -12   7   9      663.01      739.67     69.08 o 
 -11   7   9      412.34      398.25     49.50 o 
 -10   7   9      254.40      281.52     59.27 o 
  -9   7   9      166.24       57.99     34.73 o 
  -8   7   9      692.44      639.56     36.07 o 
  -7   7   9      228.95      231.01     30.58 o 
  -6   7   9        8.51       10.10     27.55 o 
  -5   7   9      310.14      251.19     29.33 o 
  -4   7   9      416.47      377.59     31.66 o 
  -3   7   9      811.29      868.07     37.54 o 
  -2   7   9     1169.02     1313.92     70.55 o 
  -1   7   9     1806.50     1689.86     51.80 o 
   0   7   9     1279.90     1187.21     43.75 o 
   1   7   9      724.83      665.86     34.55 o 
   2   7   9      800.38      722.12     53.56 o 
   3   7   9      455.93      416.24     37.57 o 
   4   7   9      382.83      276.30     36.85 o 
   5   7   9       15.30       -2.50     49.76 o 
   6   7   9       17.64       -2.73     50.84 o 
   7   7   9      129.64       92.05     52.31 o 
   8   7   9       77.14      133.56     59.23 o 
   9   7   9       53.05       33.90     44.32 o 
 -11   8   9      421.50      454.80     66.16 o 
 -10   8   9      129.16       83.48     57.66 o 
  -9   8   9       52.30       34.03     47.08 o 
  -8   8   9      113.31       98.45     36.98 o 
  -7   8   9      155.75      142.79     36.51 o 
  -6   8   9       18.03      -29.89     34.66 o 
  -5   8   9      125.21      100.27     35.00 o 
  -4   8   9        5.01        3.40     33.08 o 
  -3   8   9        0.11       -3.43     35.01 o 
  -2   8   9       68.03       57.73     28.47 o 
  -1   8   9       60.52       73.69     28.48 o 
   0   8   9      107.98      133.02     34.72 o 
   1   8   9      109.68       67.72     34.36 o 
   2   8   9      209.75      234.96     52.03 o 
   3   8   9      286.58      284.53     38.25 o 
   4   8   9      130.24      237.95     38.18 o 
   5   8   9      104.38      108.26     52.62 o 
   6   8   9      447.64      378.13     56.34 o 
   7   8   9      335.01      318.15     57.16 o 
  -8   9   9      392.70      364.80    150.37 o 
  -7   9   9      278.39      217.91     46.97 o 
  -6   9   9      715.68      680.26     69.24 o 
  -5   9   9     1001.71      922.78     47.68 o 
  -4   9   9      525.75      462.62     40.08 o 
  -3   9   9      522.21      540.19     41.22 o 
  -2   9   9      347.36      309.46     38.13 o 
  -1   9   9       38.48       43.62     50.67 o 
   0   9   9      175.43      140.35     46.17 o 
   1   9   9      285.77      304.33     47.98 o 
   2   9   9       72.05       13.06     71.32 o 
   3   9   9      212.70      189.46     48.65 o 
   4   9   9      227.72      177.85     40.16 o 
   5   9   9      150.52      179.62     58.17 o 
  -3  10   9       97.67       86.65     47.81 o 
  -2  10   9       16.74       -7.51     71.81 o 
  -1  10   9        0.44       11.08     46.97 o 
   0  10   9      230.83      189.18     83.72 o 
 -16   0  10       16.55      -41.98     73.39 o 
 -15   0  10     1042.30      993.69     91.98 o 
 -14   0  10     2359.05     2300.80    133.84 o 
 -13   0  10     3408.26     3557.43    171.39 o 
 -12   0  10     5132.95     5479.24    233.05 o 
 -11   0  10     5553.80     5547.17    233.78 o 
 -10   0  10     2179.38     2198.72     87.42 o 
  -9   0  10      408.06      410.33     61.42 o 
  -8   0  10        6.61        3.95     50.43 o 
  -7   0  10       40.46       27.83     48.42 o 
  -6   0  10        8.98       26.31     48.12 o 
  -5   0  10        2.38      -18.53     44.11 o 
  -4   0  10      127.99      262.15     46.72 o 
  -3   0  10     1877.38     2532.76    120.35 o 
  -2   0  10     5167.87     5553.91    222.30 o 
  -1   0  10     4180.75     4397.85    130.09 o 
   0   0  10     4940.58     4574.90    135.12 o 
   1   0  10      530.62      435.34     39.63 o 
   2   0  10     1432.03     1389.97     74.09 o 
   3   0  10     1897.68     1846.73     63.32 o 
   4   0  10     2657.56     2531.81     92.79 o 
   5   0  10     3826.96     3677.61    100.39 o 
   6   0  10     3834.96     3837.49    104.27 o 
   7   0  10      903.80      959.45     48.47 o 
   8   0  10      282.20      323.50     52.10 o 
   9   0  10        3.66      128.80     72.90 o 
  10   0  10      203.68      197.70     54.42 o 
  11   0  10       23.86       -0.10     53.72 o 
  12   0  10        1.89       -7.15     55.61 o 
  13   0  10      390.99      468.59     64.11 o 
 -16   1  10       39.82       54.86     54.46 o 
 -15   1  10      470.90      573.49     58.77 o 
 -14   1  10      502.73      531.34     55.80 o 
 -13   1  10      241.05      279.02     49.50 o 
 -12   1  10       56.22       18.33     44.54 o 
 -11   1  10      205.24      183.99     37.54 o 
 -10   1  10      291.50      333.59     45.24 o 
  -9   1  10      302.85      317.27     30.43 o 
  -8   1  10       21.35       23.87     25.56 o 
  -7   1  10     2120.97     1904.28     54.36 o 
  -6   1  10     2552.70     2420.82     70.89 o 
  -5   1  10     3443.09     3258.47     85.32 o 
  -4   1  10    11125.47    10869.13    238.52 o 
  -3   1  10     9386.09     9294.28    238.24 o 
  -2   1  10     5834.54     5552.29    114.30 o 
  -1   1  10     2732.07     2504.67     61.70 o 
   0   1  10       55.55       66.30     22.51 o 
   1   1  10       16.52       33.15     22.80 o 
   2   1  10        2.54      -18.30     24.18 o 
   3   1  10       51.91       37.02     23.41 o 
   4   1  10      293.89      298.05     26.87 o 
   5   1  10     3015.63     3015.31     70.10 o 
   6   1  10     2040.89     1948.18     48.97 o 
   7   1  10     2613.99     2603.03     63.19 o 
   8   1  10     3353.23     3438.41    101.53 o 
   9   1  10     1008.00     1177.63     55.62 o 
  10   1  10      521.98      579.10     36.87 o 
  11   1  10        4.10      -13.53     37.26 o 
  12   1  10      399.09      500.59     44.18 o 
 -16   2  10        2.79      -48.35     53.34 o 
 -15   2  10      202.49      164.61     55.47 o 
 -14   2  10      715.66      809.90     60.71 o 
 -13   2  10      653.15      749.99     57.81 o 
 -12   2  10     2087.89     2462.06     95.30 o 
 -11   2  10      603.64      811.79    120.14 o 
 -10   2  10      463.67      486.55     47.94 o 
  -9   2  10      455.38      491.85     43.26 o 
  -8   2  10      141.64      151.16     28.62 o 
  -7   2  10     1387.24     1262.03     42.06 o 
  -6   2  10      174.58      161.21     26.62 o 
  -5   2  10      114.29      109.73     22.28 o 
  -4   2  10      175.56      252.60     27.95 o 
  -3   2  10      732.56      856.08     32.28 o 
  -2   2  10     1372.05     1401.29     39.85 o 
  -1   2  10     1346.43     1443.65     50.33 o 
   0   2  10     1650.78     1493.50     41.64 o 
   1   2  10       68.57       58.02     21.12 o 
   2   2  10       23.94        4.74     24.87 o 
   3   2  10      793.16      757.34     35.72 o 
   4   2  10     2509.85     2367.52     86.77 o 
   5   2  10     1975.28     1958.57     70.32 o 
   6   2  10      416.77      421.64     33.87 o 
   7   2  10      382.28      410.24     40.71 o 
   8   2  10      181.71      244.02     33.38 o 
   9   2  10       68.38       36.80     32.83 o 
  10   2  10      103.07      144.11     35.69 o 
  11   2  10       39.89       74.90     39.40 o 
  12   2  10       10.02       98.73     79.86 o 
 -15   3  10        1.31      -74.90     52.61 o 
 -14   3  10       39.27      113.09     51.48 o 
 -13   3  10        6.95       28.39     47.92 o 
 -12   3  10       13.31       63.56     40.36 o 
 -11   3  10       55.19       42.58     38.43 o 
 -10   3  10      423.93      461.54     42.21 o 
  -9   3  10      263.18      235.62     32.23 o 
  -8   3  10      351.61      371.10     32.04 o 
  -7   3  10       29.37       26.34     27.02 o 
  -6   3  10        0.19       17.10     25.69 o 
  -5   3  10      516.51      517.36     38.60 o 
  -4   3  10       92.14      106.07     24.14 o 
  -3   3  10        5.14       40.52     22.95 o 
  -2   3  10      246.17      253.52     24.17 o 
  -1   3  10      150.25      173.74     22.89 o 
   0   3  10      168.51      162.32     23.70 o 
   1   3  10      328.74      312.90     25.77 o 
   2   3  10      687.34      691.91     44.95 o 
   3   3  10      975.80      939.80     43.99 o 
   4   3  10      427.80      435.46     37.50 o 
   5   3  10       33.22       14.13     33.50 o 
   6   3  10      130.90      218.68     48.84 o 
   7   3  10        3.39      -21.59     47.21 o 
   8   3  10       24.71        7.82     48.31 o 
   9   3  10       59.54       26.79     79.16 o 
  10   3  10       15.48      217.32     90.64 o 
  11   3  10       41.69       -9.45     62.91 o 
  12   3  10      159.84      304.70     68.70 o 
 -15   4  10       80.63       67.05     64.67 o 
 -14   4  10      154.98      155.20     63.93 o 
 -13   4  10      528.81      693.90     85.54 o 
 -12   4  10      295.05      446.92     45.67 o 
 -11   4  10      472.52      576.66     49.42 o 
 -10   4  10      647.54      663.28     45.36 o 
  -9   4  10      243.98      230.02     32.13 o 
  -8   4  10      421.04      458.81     33.66 o 
  -7   4  10     1096.68      981.07     40.59 o 
  -6   4  10      244.36      237.42     28.94 o 
  -5   4  10      189.53      175.77     26.99 o 
  -4   4  10      483.17      476.58     29.47 o 
  -3   4  10       62.82       87.14     26.05 o 
  -2   4  10      183.79      182.22     24.54 o 
  -1   4  10      201.50      180.69     23.52 o 
   0   4  10       36.94       50.82     29.03 o 
   1   4  10       26.68       -1.68     28.84 o 
   2   4  10       19.37       16.15     41.48 o 
   3   4  10      169.84      107.03     45.06 o 
   4   4  10        2.63       -4.26     45.06 o 
   5   4  10       10.14      -66.26     45.85 o 
   6   4  10       72.05       85.76     47.77 o 
   7   4  10       35.71       20.61     49.05 o 
   8   4  10       34.45       45.87     76.85 o 
   9   4  10       81.08      124.12     84.45 o 
  10   4  10       78.56      163.11     62.21 o 
  11   4  10       47.30       85.31     64.16 o 
 -14   5  10        5.23      -59.63     51.91 o 
 -13   5  10      114.95      121.04     63.55 o 
 -12   5  10      175.17      195.40     43.47 o 
 -11   5  10        5.41      -54.81     50.12 o 
 -10   5  10       27.57      -24.79     37.93 o 
  -9   5  10      204.76      161.96     32.63 o 
  -8   5  10       43.36       33.84     30.33 o 
  -7   5  10      465.39      412.88     33.30 o 
  -6   5  10     1627.76     1499.35     50.95 o 
  -5   5  10     2489.10     2149.61     58.83 o 
  -4   5  10     2021.63     2003.01     68.01 o 
  -3   5  10     1842.09     2057.23     68.05 o 
  -2   5  10     2032.69     2010.61     66.62 o 
  -1   5  10     2334.80     2070.10     68.01 o 
   0   5  10     1087.27     1017.72     46.29 o 
   1   5  10      102.43       52.04     30.71 o 
   2   5  10      683.22      682.89     53.73 o 
   3   5  10      539.85      540.52     52.22 o 
   4   5  10      715.26      553.44     54.24 o 
   5   5  10     1176.16     1066.11    102.22 o 
   6   5  10     1407.02     1308.19     70.93 o 
   7   5  10     1197.63     1177.36     69.73 o 
   8   5  10      380.83      299.96     56.75 o 
   9   5  10      476.99      480.56     93.26 o 
  10   5  10      197.97      235.22     64.96 o 
 -13   6  10      946.36      843.73     62.24 o 
 -12   6  10     1632.27     1460.30     85.91 o 
 -11   6  10     1242.02     1083.14     68.57 o 
 -10   6  10      772.82      753.54     45.59 o 
  -9   6  10      623.70      576.85     37.03 o 
  -8   6  10       53.18       35.78     30.57 o 
  -7   6  10       28.15       21.88     29.10 o 
  -6   6  10       53.50       55.13     28.51 o 
  -5   6  10        5.31      -15.49     26.85 o 
  -4   6  10      233.85      265.16     33.01 o 
  -3   6  10      647.26      645.74     33.10 o 
  -2   6  10      347.25      434.95     46.16 o 
  -1   6  10     1203.10     1072.24     59.71 o 
   0   6  10      440.23      403.62     30.35 o 
   1   6  10        9.52      -10.91     31.78 o 
   2   6  10        4.73       -7.96     74.88 o 
   3   6  10      554.45      432.31     88.97 o 
   4   6  10     2400.89     2001.02    175.55 o 
   5   6  10     1104.62     1033.52     65.62 o 
   6   6  10      215.76      195.30     67.07 o 
   7   6  10      442.23      422.00     61.73 o 
   8   6  10       83.15       91.09     76.58 o 
   9   6  10       60.04       93.74     89.31 o 
 -11   7  10      102.37      144.53     59.23 o 
 -10   7  10       40.60      -27.24     71.37 o 
  -9   7  10      186.52      126.26     32.74 o 
  -8   7  10       19.48       56.22     31.50 o 
  -7   7  10      130.39       64.10     30.76 o 
  -6   7  10     1179.58     1064.66     43.98 o 
  -5   7  10     1130.21      997.62     42.70 o 
  -4   7  10     1197.73     1259.25     47.86 o 
  -3   7  10     2735.73     2571.15     74.11 o 
  -2   7  10     1346.62     1283.39     47.79 o 
  -1   7  10      433.92      390.80     31.54 o 
   0   7  10       16.48      -12.18     27.67 o 
   1   7  10       70.14       43.51     28.54 o 
   2   7  10      184.87      180.07     36.74 o 
   3   7  10        5.45       -7.21    120.23 o 
   4   7  10      117.77       75.22     75.94 o 
   5   7  10      268.72      230.04    102.40 o 
   6   7  10      651.28      718.79     64.60 o 
   7   7  10      501.44      521.51     75.55 o 
   8   7  10      509.78      491.62     61.95 o 
  -9   8  10       39.76       58.26     57.84 o 
  -8   8  10      353.57      326.41     70.66 o 
  -7   8  10      185.77      134.02     38.54 o 
  -6   8  10       67.70       12.70     38.53 o 
  -5   8  10      588.34      412.09     39.56 o 
  -4   8  10       44.33       48.37     30.94 o 
  -3   8  10      147.82      195.77     39.59 o 
  -2   8  10      219.55      198.94     31.41 o 
  -1   8  10      548.69      519.59     34.63 o 
   0   8  10      544.93      516.07     38.88 o 
   1   8  10        4.64        4.89     35.85 o 
   2   8  10      167.81       75.83     36.98 o 
   3   8  10      351.14      305.26     42.02 o 
   4   8  10      964.22      773.73    102.98 o 
   5   8  10      538.87      580.30     62.40 o 
   6   8  10      388.61      337.26     60.91 o 
  -6   9  10        5.06       32.80     52.64 o 
  -5   9  10        9.50      -11.49     45.56 o 
  -4   9  10      186.16      179.82     39.05 o 
  -3   9  10      210.60      195.77     38.84 o 
  -2   9  10        4.64       13.75     36.54 o 
  -1   9  10       12.76       22.42     36.71 o 
   0   9  10      311.00      344.27     47.02 o 
   1   9  10     1260.94     1039.76    176.82 o 
   2   9  10      534.72      512.26     43.61 o 
   3   9  10      265.09      265.38     41.85 o 
 -15   1  11       31.14       35.43     54.96 o 
 -14   1  11        2.66       46.32     52.23 o 
 -13   1  11        7.01       29.59     49.73 o 
 -12   1  11       53.98      141.48     61.30 o 
 -11   1  11        5.79        5.29     37.20 o 
 -10   1  11       31.48       -4.20     35.25 o 
  -9   1  11       71.21       55.63     26.20 o 
  -8   1  11      428.56      423.86     39.62 o 
  -7   1  11      305.27      297.96     29.79 o 
  -6   1  11      164.52      148.46     26.50 o 
  -5   1  11      259.88      240.80     26.83 o 
  -4   1  11       81.74      191.27     24.86 o 
  -3   1  11     1437.48     1527.57     47.10 o 
  -2   1  11     1646.36     1668.53     49.39 o 
  -1   1  11     1710.00     1574.82     48.28 o 
   0   1  11     1178.55     1114.46     42.46 o 
   1   1  11     1056.05     1052.81     39.79 o 
   2   1  11      213.69      221.28     26.29 o 
   3   1  11       74.33       86.32     26.11 o 
   4   1  11        2.98       73.91     27.43 o 
   5   1  11      210.32      336.01     27.73 o 
   6   1  11      293.81      306.06     28.51 o 
   7   1  11       69.56       88.98     39.71 o 
   8   1  11      503.93      526.08     48.02 o 
   9   1  11      691.14      778.86     51.70 o 
  10   1  11      410.34      404.74     42.21 o 
  11   1  11      313.23      345.04     43.70 o 
 -15   2  11      327.21      382.12     74.67 o 
 -14   2  11      184.63       74.16     53.05 o 
 -13   2  11      786.73      719.46     60.06 o 
 -12   2  11     1433.85     1507.96     81.86 o 
 -11   2  11     2805.25     2741.85    147.45 o 
 -10   2  11     4544.15     4460.90    115.23 o 
  -9   2  11     3926.52     3975.10    105.33 o 
  -8   2  11     2229.25     2125.47     71.27 o 
  -7   2  11      675.56      715.79     32.93 o 
  -6   2  11      137.13       77.30     22.76 o 
  -5   2  11        0.59       -0.77     23.63 o 
  -4   2  11      145.01      155.91     23.53 o 
  -3   2  11      138.75      264.90     23.87 o 
  -2   2  11      421.97      591.01     27.33 o 
  -1   2  11     1519.03     1481.70     57.47 o 
   0   2  11     2431.79     2303.22     61.05 o 
   1   2  11     3989.13     3655.16     85.25 o 
   2   2  11     2739.58     2439.78     65.79 o 
   3   2  11      869.17      876.52     39.44 o 
   4   2  11        1.15       80.51     35.70 o 
   5   2  11      526.88      569.87     37.76 o 
   6   2  11      588.68      568.31     38.48 o 
   7   2  11      460.06      515.87     38.00 o 
   8   2  11      843.79      977.45     54.63 o 
   9   2  11      379.37      455.82     39.61 o 
  10   2  11        8.93       -1.60     57.32 o 
  11   2  11        0.35        2.85     64.30 o 
 -15   3  11        0.76       48.37     55.91 o 
 -14   3  11       28.37       22.91     53.97 o 
 -13   3  11       55.12      -37.08     51.07 o 
 -12   3  11      248.84      333.10     52.99 o 
 -11   3  11      256.17      252.54     43.41 o 
 -10   3  11       76.57       61.14     34.26 o 
  -9   3  11      416.89      409.31     36.25 o 
  -8   3  11      664.28      690.82     37.87 o 
  -7   3  11      673.40      681.55     43.16 o 
  -6   3  11      122.45      116.87     29.20 o 
  -5   3  11      204.80      281.91     28.95 o 
  -4   3  11     2118.71     2703.35     67.54 o 
  -3   3  11     4655.90     5449.43    154.24 o 
  -2   3  11     5691.38     6217.12    127.31 o 
  -1   3  11     5712.79     5698.96    118.44 o 
   0   3  11     5450.40     5075.85    107.61 o 
   1   3  11     1684.64     1654.66     51.86 o 
   2   3  11      255.77      249.77     34.53 o 
   3   3  11        5.30      -19.57     33.48 o 
   4   3  11      128.62      138.82     49.07 o 
   5   3  11        0.51       21.77     49.08 o 
   6   3  11      234.27      255.05     54.12 o 
   7   3  11     1041.28     1007.22    129.56 o 
   8   3  11     1772.94     1866.96    143.74 o 
   9   3  11     1934.71     2026.80    142.35 o 
  10   3  11     1387.09     1538.83    124.06 o 
  11   3  11     1030.58     1405.92    110.84 o 
 -14   4  11      118.04       30.58     55.07 o 
 -13   4  11      545.53      554.38     51.40 o 
 -12   4  11     1119.77     1151.40     58.09 o 
 -11   4  11     2362.71     2433.31    114.03 o 
 -10   4  11     3757.80     3614.24    111.84 o 
  -9   4  11     2528.20     2410.55     67.94 o 
  -8   4  11     1320.21     1235.12     49.25 o 
  -7   4  11      442.11      411.67     34.40 o 
  -6   4  11        0.02       41.40     29.05 o 
  -5   4  11      240.62      300.36     29.94 o 
  -4   4  11      904.09      863.44     36.49 o 
  -3   4  11        2.20      159.15     26.32 o 
  -2   4  11      512.92      612.05     31.35 o 
  -1   4  11      946.40      908.84     52.45 o 
   0   4  11     1707.56     1509.69     67.70 o 
   1   4  11     2829.46     2572.32     99.07 o 
   2   4  11     2710.09     2456.90     98.14 o 
   3   4  11      553.05      491.24     53.22 o 
   4   4  11        0.69      -16.83     48.39 o 
   5   4  11      679.30      753.40     62.55 o 
   6   4  11     1256.35     1158.71    132.59 o 
   7   4  11     1902.70     1870.93     94.30 o 
   8   4  11     1199.03     1215.22     72.95 o 
   9   4  11      106.58       86.70     89.19 o 
  10   4  11       60.43      146.54     95.69 o 
 -13   5  11      166.56       89.98     54.71 o 
 -12   5  11      199.68      153.75     45.43 o 
 -11   5  11       91.38       71.43     42.54 o 
 -10   5  11        0.44      -32.44     39.46 o 
  -9   5  11      553.39      583.73     39.50 o 
  -8   5  11      647.73      660.55     39.05 o 
  -7   5  11      402.96      403.31     41.75 o 
  -6   5  11      581.01      572.90     42.86 o 
  -5   5  11        0.27       20.96     35.18 o 
  -4   5  11      532.12      693.27     42.64 o 
  -3   5  11     1907.19     2052.53     70.53 o 
  -2   5  11     1908.79     2014.48     86.40 o 
  -1   5  11     1680.66     1751.94     65.42 o 
   0   5  11     1529.89     1378.65     82.92 o 
   1   5  11      216.23      170.74     48.42 o 
   2   5  11       14.07      -45.57     47.29 o 
   3   5  11      332.65      319.62    103.04 o 
   4   5  11      601.56      531.48     75.43 o 
   5   5  11      491.99      532.99     59.28 o 
   6   5  11       37.82       55.82     53.55 o 
   7   5  11       73.46      161.70     57.81 o 
   8   5  11      348.55      370.56    117.41 o 
   9   5  11      615.61      674.49    102.19 o 
 -12   6  11       26.84      -17.13     73.03 o 
 -11   6  11      153.18      190.89     74.06 o 
 -10   6  11      193.50      286.82     55.73 o 
  -9   6  11        6.32       23.81     40.72 o 
  -8   6  11        0.08      -23.69     40.08 o 
  -7   6  11      311.24      270.86     41.62 o 
  -6   6  11      450.54      418.21     42.23 o 
  -5   6  11     1328.39     1227.53     56.85 o 
  -4   6  11     1056.13      999.58     48.96 o 
  -3   6  11      313.89      320.69     39.02 o 
  -2   6  11      254.88      251.09     37.75 o 
  -1   6  11       43.36       63.01     45.25 o 
   0   6  11       52.94       37.05     35.07 o 
   1   6  11      370.02      348.37     78.62 o 
   2   6  11      195.11       99.47     50.26 o 
   3   6  11       74.94       12.52     50.67 o 
   4   6  11      134.64       60.83     53.04 o 
   5   6  11      418.16      421.17    149.24 o 
   6   6  11      243.27      259.48     58.16 o 
   7   6  11      439.12      436.33    120.78 o 
   8   6  11      314.87      310.49     60.68 o 
 -10   7  11       30.14      -74.97     69.38 o 
  -9   7  11      107.91       70.50     44.43 o 
  -8   7  11      365.88      331.76     36.48 o 
  -7   7  11      226.41      182.28     33.69 o 
  -6   7  11       43.18       32.09     32.15 o 
  -5   7  11       92.99       25.80     31.30 o 
  -4   7  11      181.41      157.58     31.81 o 
  -3   7  11       17.75        3.79     30.53 o 
  -2   7  11       15.29        5.28     30.54 o 
  -1   7  11       12.76       -8.14     40.32 o 
   0   7  11       46.93       29.96     37.13 o 
   1   7  11       96.41       28.19     66.53 o 
   2   7  11      345.20      304.46     54.86 o 
   3   7  11      965.60      817.68     64.39 o 
   4   7  11      726.59      653.51     63.74 o 
   5   7  11      202.60      163.10     59.00 o 
   6   7  11      334.31      348.49     62.15 o 
  -8   8  11      557.95      594.03     54.28 o 
  -7   8  11      466.00      401.08     79.56 o 
  -6   8  11      222.89      169.41     40.33 o 
  -5   8  11      397.15      355.74     35.42 o 
  -4   8  11      449.10      425.69     35.81 o 
  -3   8  11      226.82      272.13     34.13 o 
  -2   8  11      338.02      322.90     34.35 o 
  -1   8  11      240.81      192.48     33.26 o 
   0   8  11      205.37      181.85     62.17 o 
   1   8  11      218.37       88.50     56.74 o 
   2   8  11        1.71       -9.56     53.13 o 
   3   8  11       20.71       48.01     55.50 o 
   4   8  11       77.09       56.34     90.43 o 
  -2   9  11      582.72      515.16     61.61 o 
 -15   0  12        7.42     -138.15     79.22 o 
 -14   0  12       30.56      -53.95     75.52 o 
 -13   0  12        0.41        5.65     72.78 o 
 -12   0  12       88.70      -13.91     70.41 o 
 -11   0  12      876.24      751.60     78.19 o 
 -10   0  12     3138.25     2937.77    108.04 o 
  -9   0  12     4198.32     4104.21    132.79 o 
  -8   0  12     5715.46     5486.79    165.86 o 
  -7   0  12    10141.01     9721.45    395.23 o 
  -6   0  12     7605.00     7237.06    244.14 o 
  -5   0  12       77.99      117.14     39.71 o 
  -4   0  12       43.30       60.40     36.92 o 
  -3   0  12       80.89       87.51     35.66 o 
  -2   0  12      276.80      292.01     39.53 o 
  -1   0  12       60.80       51.85     36.25 o 
   0   0  12      203.44      166.52     39.95 o 
   1   0  12     1439.09     1219.93     62.32 o 
   2   0  12     4205.37     3963.52    105.80 o 
   3   0  12     4408.54     4077.67    109.19 o 
   4   0  12     4296.47     4137.73    112.48 o 
   5   0  12     3573.10     3840.19    108.73 o 
   6   0  12      139.63      150.71     42.47 o 
   7   0  12      468.12      578.55    105.98 o 
   8   0  12       78.20       19.02     56.16 o 
   9   0  12      627.99      748.67     95.99 o 
  10   0  12      803.00     1018.05    105.53 o 
 -14   1  12      528.54      512.09     62.25 o 
 -13   1  12        7.29      -39.97     52.06 o 
 -12   1  12       94.50      102.58     50.88 o 
 -11   1  12       29.81      -21.59     40.03 o 
 -10   1  12      393.77      395.15     43.37 o 
  -9   1  12       92.89      160.25     38.44 o 
  -8   1  12       88.05       81.05     31.46 o 
  -7   1  12      674.97      625.59     35.55 o 
  -6   1  12     2237.68     2116.27     63.96 o 
  -5   1  12     3107.50     2961.46     72.36 o 
  -4   1  12      733.67      758.54     43.70 o 
  -3   1  12       16.92      307.17     38.81 o 
  -2   1  12      144.07      470.35     45.29 o 
  -1   1  12     2854.17     2892.81     71.18 o 
   0   1  12     4586.79     4271.73     95.73 o 
   1   1  12     3365.24     3145.33     69.62 o 
   2   1  12     3876.15     3770.72     78.88 o 
   3   1  12     1603.18     1616.03     59.30 o 
   4   1  12      221.45      282.93     28.21 o 
   5   1  12       25.32       37.58     27.60 o 
   6   1  12      448.43      493.94     32.61 o 
   7   1  12      153.94      180.14     39.18 o 
   8   1  12      122.43      209.07     47.68 o 
   9   1  12      272.18      322.77     72.00 o 
  10   1  12      343.39      387.42     52.17 o 
 -14   2  12      164.59      189.59     58.25 o 
 -13   2  12       78.96      116.38     55.05 o 
 -12   2  12        0.36      -52.68     86.57 o 
 -11   2  12      204.38      220.78     43.80 o 
 -10   2  12      451.78      452.88     44.53 o 
  -9   2  12     1767.25     1825.69     71.37 o 
  -8   2  12     2002.51     2128.89     73.43 o 
  -7   2  12     1888.36     1900.56     68.06 o 
  -6   2  12     1130.57     1133.74     46.15 o 
  -5   2  12      126.43      114.87     27.98 o 
  -4   2  12        1.22       26.18     26.58 o 
  -3   2  12      371.13      361.57     29.33 o 
  -2   2  12      488.62      467.87     30.78 o 
  -1   2  12       41.24       49.59     26.41 o 
   0   2  12        0.27        6.37     26.78 o 
   1   2  12      121.38      130.81     29.37 o 
   2   2  12     1684.58     1502.99     53.88 o 
   3   2  12     1652.47     1559.04     57.05 o 
   4   2  12      598.69      756.23     40.78 o 
   5   2  12      588.37      727.34     41.95 o 
   6   2  12      241.96      311.66     33.29 o 
   7   2  12       88.31       67.38     37.06 o 
   8   2  12      452.89      520.03     49.34 o 
   9   2  12      426.07      524.41    110.30 o 
  10   2  12      352.91      437.61    102.13 o 
 -14   3  12       80.61      192.19     57.88 o 
 -13   3  12      141.65      116.38    107.56 o 
 -12   3  12      139.84      177.29     54.00 o 
 -11   3  12      126.17       99.59     51.49 o 
 -10   3  12      366.27      369.75     45.28 o 
  -9   3  12       28.32       24.47     37.43 o 
  -8   3  12        9.67       24.23     37.32 o 
  -7   3  12        8.39       12.90     31.59 o 
  -6   3  12      166.71      178.54     31.36 o 
  -5   3  12      174.29      165.32     29.42 o 
  -4   3  12       27.41       42.92     27.83 o 
  -3   3  12      215.52      274.05     29.10 o 
  -2   3  12        1.07      103.06     26.75 o 
  -1   3  12      488.33      495.38     31.24 o 
   0   3  12      374.97      407.90     30.70 o 
   1   3  12      164.66      125.81     34.11 o 
   2   3  12      111.79      145.18     35.92 o 
   3   3  12        2.77       11.79     51.02 o 
   4   3  12        1.97      -28.54     51.34 o 
   5   3  12       26.39       76.03     54.83 o 
   6   3  12      372.06      439.94     78.68 o 
   7   3  12      173.64      162.95     59.87 o 
   8   3  12      113.15      104.62     96.05 o 
   9   3  12       14.86      147.87     95.02 o 
 -13   4  12      110.59      125.80     56.75 o 
 -12   4  12      364.04      359.00     49.12 o 
 -11   4  12      130.41       95.55     44.37 o 
 -10   4  12      188.85      194.42     37.59 o 
  -9   4  12      726.28      754.43     43.80 o 
  -8   4  12      411.66      385.15     37.76 o 
  -7   4  12      559.99      618.26     38.77 o 
  -6   4  12      570.26      553.91     36.50 o 
  -5   4  12      596.28      584.88     35.41 o 
  -4   4  12      608.12      666.50     37.62 o 
  -3   4  12      413.87      509.98     32.30 o 
  -2   4  12      482.43      532.19     41.13 o 
  -1   4  12      499.91      493.95     40.88 o 
   0   4  12      650.42      632.67    100.24 o 
   1   4  12      262.40      287.90     54.37 o 
   2   4  12      318.21      240.01     52.85 o 
   3   4  12      340.25      310.95     54.05 o 
   4   4  12      252.86      292.42     57.90 o 
   5   4  12      253.19      470.53     63.17 o 
   6   4  12       25.52       -6.48     98.03 o 
   7   4  12       56.03      131.37     69.78 o 
   8   4  12       25.35      -69.68     96.66 o 
   9   4  12        6.54      -94.90     95.32 o 
 -12   5  12       56.41       61.53     52.99 o 
 -11   5  12        9.64       56.09     61.63 o 
 -10   5  12       37.20      122.20     52.43 o 
  -9   5  12       12.40       88.82     41.04 o 
  -8   5  12       60.04       36.88     41.80 o 
  -7   5  12      163.68      108.03     40.87 o 
  -6   5  12      246.65      188.02     40.52 o 
  -5   5  12      301.47      308.55     41.01 o 
  -4   5  12       24.63       46.60     37.42 o 
  -3   5  12       22.10      111.24     38.13 o 
  -2   5  12      281.24      307.94     39.46 o 
  -1   5  12      568.11      586.15     43.09 o 
   0   5  12      813.67      664.54    106.20 o 
   1   5  12     1319.38     1224.70    107.69 o 
   2   5  12      727.02      699.01     96.08 o 
   3   5  12      465.35      485.56     85.66 o 
   4   5  12      183.66      199.56     70.20 o 
   5   5  12      163.00      229.60     59.89 o 
   6   5  12       52.75       42.68     58.01 o 
   7   5  12       47.65      118.13     61.87 o 
   8   5  12       57.43       59.51     61.29 o 
 -11   6  12      252.31      147.63     77.70 o 
 -10   6  12      554.57      454.01     79.10 o 
  -9   6  12     2162.10     2146.62     79.58 o 
  -8   6  12     2390.71     2157.43     78.58 o 
  -7   6  12     1414.80     1239.90     57.95 o 
  -6   6  12     1187.07     1047.19     54.91 o 
  -5   6  12     1123.21     1032.42     52.81 o 
  -4   6  12       81.10       80.29     39.68 o 
  -3   6  12        2.19      -36.87     37.93 o 
  -2   6  12        0.37       -2.18     38.54 o 
  -1   6  12        2.40        5.99     38.64 o 
   0   6  12      435.90      358.09     55.52 o 
   1   6  12      568.88      464.96     58.39 o 
   2   6  12      889.56      764.65     63.59 o 
   3   6  12     1476.14     1305.95    146.32 o 
   4   6  12      859.55      769.97     68.46 o 
   5   6  12      394.16      311.15     62.57 o 
   6   6  12      249.89      225.88    107.62 o 
  -9   7  12       40.48       66.41     53.90 o 
  -8   7  12       10.07      -14.71     60.30 o 
  -7   7  12       82.52       82.16     71.59 o 
  -6   7  12      899.03      822.60     69.62 o 
  -5   7  12      596.62      556.41     47.69 o 
  -4   7  12      148.66      142.63     42.00 o 
  -3   7  12       24.12      144.61     41.22 o 
  -2   7  12      386.19      461.91     44.70 o 
  -1   7  12      914.57      890.78     50.61 o 
   0   7  12      681.71      651.36     62.19 o 
   1   7  12     1951.06     1617.39     87.14 o 
   2   7  12     1476.29     1234.78    140.92 o 
   3   7  12      129.27      113.05     69.17 o 
   4   7  12      119.96      204.57     74.03 o 
  -5   8  12       64.39       98.42     54.19 o 
  -4   8  12      423.39      411.23     46.56 o 
  -3   8  12      198.90      196.59     47.21 o 
  -2   8  12      354.51      408.87    113.84 o 
  -1   8  12      488.27      468.35     97.54 o 
   0   8  12       10.14       59.27     54.90 o 
   1   8  12       26.16        6.40     54.75 o 
 -13   1  13      354.67      521.93     63.57 o 
 -12   1  13      226.71      304.16     47.78 o 
 -11   1  13      119.43      170.19     38.72 o 
 -10   1  13       33.30       91.43     42.31 o 
  -9   1  13        2.49       43.74     39.87 o 
  -8   1  13        0.61      -12.61     32.58 o 
  -7   1  13       33.37       21.64     31.18 o 
  -6   1  13       10.56        2.58     29.24 o 
  -5   1  13       16.71      136.14     29.39 o 
  -4   1  13     1077.02     1164.37     45.32 o 
  -3   1  13     1122.47     1150.95     58.56 o 
  -2   1  13      213.48      232.51     29.17 o 
  -1   1  13       60.71       60.64     25.78 o 
   0   1  13        0.07      -27.93     25.81 o 
   1   1  13       96.44       57.78     28.10 o 
   2   1  13      378.75      394.97     32.12 o 
   3   1  13      258.63      255.43     29.89 o 
   4   1  13      251.46      296.38     30.36 o 
   5   1  13      379.66      488.66     33.46 o 
   6   1  13      198.94      215.10     35.53 o 
   7   1  13       37.95       16.89     46.60 o 
   8   1  13       67.01       69.92     64.00 o 
   9   1  13       13.05       61.75     61.89 o 
 -13   2  13      116.30      202.61     59.78 o 
 -12   2  13       95.76       91.07     56.16 o 
 -11   2  13       30.95       43.49     44.86 o 
 -10   2  13        5.27        8.23     42.26 o 
  -9   2  13      229.46      218.12     43.10 o 
  -8   2  13      975.53      924.97     50.90 o 
  -7   2  13     1894.05     1749.45     70.58 o 
  -6   2  13     3519.66     3392.99     82.66 o 
  -5   2  13     4369.51     4363.22     97.82 o 
  -4   2  13     3341.50     3231.81     78.32 o 
  -3   2  13     1392.08     1356.00     49.17 o 
  -2   2  13      146.65      204.68     30.85 o 
  -1   2  13        4.02        2.21     28.37 o 
   0   2  13        6.12       24.52     29.88 o 
   1   2  13      110.77       90.84     31.60 o 
   2   2  13      233.91      201.68     34.11 o 
   3   2  13      489.38      493.05     34.77 o 
   4   2  13     1022.39     1088.06     47.54 o 
   5   2  13     1821.39     1909.50     67.42 o 
   6   2  13     1932.83     2068.24     61.72 o 
   7   2  13     1070.04     1188.01     63.20 o 
   8   2  13      366.31      626.92    107.90 o 
   9   2  13        6.69        2.00    102.55 o 
 -13   3  13     1494.12     1350.26     78.36 o 
 -12   3  13     1017.20     1017.34     71.06 o 
 -11   3  13      105.78       36.59     52.86 o 
 -10   3  13       38.67       46.10     43.27 o 
  -9   3  13        2.85        4.04     41.71 o 
  -8   3  13      339.81      284.48     43.31 o 
  -7   3  13       18.44        7.78     37.49 o 
  -6   3  13      140.11      124.83     32.92 o 
  -5   3  13      875.34     1062.06     76.41 o 
  -4   3  13     1739.49     2077.08     89.01 o 
  -3   3  13     2432.54     2533.72     67.30 o 
  -2   3  13     1918.67     1763.39     64.38 o 
  -1   3  13      447.70      516.39     39.34 o 
   0   3  13       46.18       58.34     48.84 o 
   1   3  13      768.51      753.48     45.42 o 
   2   3  13     1049.43     1037.74     69.27 o 
   3   3  13     2167.14     2146.16    187.97 o 
   4   3  13     1893.53     2002.72     98.95 o 
   5   3  13      721.12      920.74     56.93 o 
   6   3  13      174.52      279.84     96.45 o 
   7   3  13        0.14       68.33    116.49 o 
   8   3  13       22.03       18.35    100.18 o 
 -12   4  13      259.36      292.51     58.64 o 
 -11   4  13      161.55      196.91     55.33 o 
 -10   4  13       73.67      100.11     39.47 o 
  -9   4  13       27.12       57.21     38.04 o 
  -8   4  13      703.41      644.33     42.11 o 
  -7   4  13     3038.90     2947.33    125.78 o 
  -6   4  13     3085.09     3107.81     92.39 o 
  -5   4  13     3154.77     3108.89     77.85 o 
  -4   4  13     2736.16     2667.43     84.12 o 
  -3   4  13      644.36      744.58     46.89 o 
  -2   4  13       70.91      104.29     38.20 o 
  -1   4  13      160.52      155.92     51.36 o 
   0   4  13      185.87      140.33     51.17 o 
   1   4  13       77.00       15.29     52.29 o 
   2   4  13        2.76       45.57     53.43 o 
   3   4  13      282.96      281.40     59.68 o 
   4   4  13     1167.46     1097.78     74.55 o 
   5   4  13     1686.65     1557.51    122.54 o 
   6   4  13     1149.62     1169.08    106.99 o 
   7   4  13      714.86      810.59    174.27 o 
 -11   5  13        6.12       48.79     76.73 o 
 -10   5  13       55.30       32.38     55.79 o 
  -9   5  13      402.40      318.10     48.06 o 
  -8   5  13      660.64      646.25     51.17 o 
  -7   5  13      298.56      305.85     86.85 o 
  -6   5  13        1.41       28.03     41.31 o 
  -5   5  13      267.10      343.40     43.56 o 
  -4   5  13      373.05      492.17     47.73 o 
  -3   5  13     1010.06     1107.44     64.90 o 
  -2   5  13      844.26      837.35     49.78 o 
  -1   5  13      117.74      204.25     53.85 o 
   0   5  13       47.09       59.42     52.77 o 
   1   5  13      488.72      406.64     60.29 o 
   2   5  13      898.77      737.33     65.29 o 
   3   5  13     1199.72     1091.49    143.71 o 
   4   5  13     1054.22     1000.42     79.44 o 
   5   5  13      283.68      268.74     84.69 o 
   6   5  13        6.91       44.36     61.97 o 
  -9   6  13       58.18       25.43     54.32 o 
  -8   6  13        0.25       28.91     84.39 o 
  -7   6  13      156.68      179.03     45.09 o 
  -6   6  13      148.26       92.27     43.89 o 
  -5   6  13      178.94      123.78     43.67 o 
  -4   6  13      109.01      164.38     43.47 o 
  -3   6  13       15.16      129.87     42.33 o 
  -2   6  13      428.09      511.77     53.77 o 
  -1   6  13      806.41      687.39     62.47 o 
   0   6  13      663.82      583.87     79.62 o 
   1   6  13      269.85      235.12     58.44 o 
   2   6  13      321.68      262.87     59.78 o 
   3   6  13      147.25       68.86    103.40 o 
   4   6  13        3.99       28.32     61.95 o 
  -6   7  13      128.53      135.59     56.64 o 
  -5   7  13      100.71       94.80     50.73 o 
  -4   7  13        2.06       37.98     43.27 o 
  -3   7  13       83.67       88.79     43.81 o 
  -2   7  13        3.57        6.87     54.39 o 
  -1   7  13       42.93       34.35     80.29 o 
   0   7  13        0.22      -48.17     55.63 o 
   1   7  13       46.90      113.60     56.96 o 
   2   7  13       63.89      -21.46     56.05 o 
 -12   0  14       31.03      125.94     85.72 o 
 -11   0  14      541.93      545.85     62.29 o 
 -10   0  14      839.80      984.41     68.11 o 
  -9   0  14      310.25      246.82     41.97 o 
  -8   0  14      382.19      459.34     55.53 o 
  -7   0  14       13.65      -18.05     47.73 o 
  -6   0  14      882.59      906.77     59.35 o 
  -5   0  14     1298.19     1433.54    110.09 o 
  -4   0  14     2762.45     3905.51    520.45 o 
  -3   0  14     6836.12     6545.20    300.14 o 
  -2   0  14     3601.33     3481.77     96.36 o 
  -1   0  14      986.54     1024.03     68.04 o 
   0   0  14      441.76      520.81     42.17 o 
   1   0  14       16.83      -13.47     37.22 o 
   2   0  14       72.26       98.67     39.47 o 
   3   0  14        0.75       -0.87     41.01 o 
   4   0  14       76.96       20.96     43.50 o 
   5   0  14      715.95      786.91     69.12 o 
   6   0  14      724.54      834.84     69.55 o 
   7   0  14      646.11      753.71    101.58 o 
 -12   1  14     2617.18     3009.29     95.59 o 
 -11   1  14     1985.81     2148.41     70.50 o 
 -10   1  14     1411.52     1474.08     57.66 o 
  -9   1  14      411.54      510.31     41.51 o 
  -8   1  14        3.81       55.16     35.19 o 
  -7   1  14       15.45        6.45     29.18 o 
  -6   1  14        4.79       36.27     28.42 o 
  -5   1  14      111.08      185.46     28.56 o 
  -4   1  14        6.54      256.56     30.23 o 
  -3   1  14      996.25     1206.14     66.51 o 
  -2   1  14     1322.25     1492.55     49.69 o 
  -1   1  14     2538.33     2459.74     60.75 o 
   0   1  14     2643.00     2428.43     60.65 o 
   1   1  14      506.67      473.37     34.04 o 
   2   1  14       36.31       36.91     27.60 o 
   3   1  14      111.32      157.53     29.89 o 
   4   1  14      679.45      766.07     40.39 o 
   5   1  14      468.86      570.04     40.38 o 
   6   1  14      537.01      740.02     48.37 o 
   7   1  14      720.13      991.84    117.07 o 
 -12   2  14       28.25       12.97     58.42 o 
 -11   2  14      135.13      164.59     48.33 o 
 -10   2  14      534.72      620.33     62.00 o 
  -9   2  14      163.58      119.23     43.85 o 
  -8   2  14      107.76       96.76     42.63 o 
  -7   2  14        7.93      -68.32     39.00 o 
  -6   2  14       41.79       54.29     37.57 o 
  -5   2  14      611.63      758.01     44.55 o 
  -4   2  14     2275.42     2303.64     64.67 o 
  -3   2  14     1443.62     1512.14     53.65 o 
  -2   2  14      563.73      622.62     37.26 o 
  -1   2  14      338.00      445.82     35.53 o 
   0   2  14      131.82      163.25     33.25 o 
   1   2  14       97.02      115.18     30.87 o 
   2   2  14      225.06      227.07     33.24 o 
   3   2  14       32.11      140.85     37.31 o 
   4   2  14       21.48       45.48     38.31 o 
   5   2  14       51.36      106.47     35.78 o 
   6   2  14      224.65      290.58     64.75 o 
   7   2  14      460.94      521.27    104.74 o 
 -11   3  14        2.40      218.27     59.20 o 
 -10   3  14        0.25       47.22     46.77 o 
  -9   3  14       35.59       44.16     44.55 o 
  -8   3  14       79.09       78.47     42.58 o 
  -7   3  14      223.23      266.13     43.06 o 
  -6   3  14      535.31      571.80     56.45 o 
  -5   3  14      194.19      239.60     53.87 o 
  -4   3  14       70.88       70.20     35.45 o 
  -3   3  14       22.41       60.72     35.03 o 
  -2   3  14       19.71       50.21     35.01 o 
  -1   3  14        8.17       15.53     36.67 o 
   0   3  14      153.67      173.60     59.27 o 
   1   3  14        0.96       22.45     74.73 o 
   2   3  14        9.94       81.77     57.61 o 
   3   3  14       15.17      -29.38     58.54 o 
   4   3  14      151.19      157.86     48.95 o 
   5   3  14      311.80      281.37     52.19 o 
   6   3  14      111.91      136.42     65.97 o 
 -10   4  14        2.08       -9.83     45.22 o 
  -9   4  14        0.40       26.33     44.84 o 
  -8   4  14       34.75       41.12     38.41 o 
  -7   4  14        8.35      -12.69     36.28 o 
  -6   4  14      124.78      152.67     43.88 o 
  -5   4  14       46.25       51.34     41.20 o 
  -4   4  14       49.06      139.64     41.35 o 
  -3   4  14      260.83      315.61     44.26 o 
  -2   4  14      238.54      221.70     54.38 o 
  -1   4  14      278.63      305.86     66.83 o 
   0   4  14      202.03      343.43     58.94 o 
   1   4  14      153.98      107.82     57.08 o 
   2   4  14      234.41      311.17    172.72 o 
   3   4  14      334.60      409.82     64.01 o 
   4   4  14      169.94      223.11     64.76 o 
   5   4  14      130.12      160.52     66.04 o 
  -9   5  14      595.02      612.30     66.43 o 
  -8   5  14      482.69      493.61     61.44 o 
  -7   5  14      117.43       67.79     44.97 o 
  -6   5  14       31.93      -21.31     42.87 o 
  -5   5  14      106.50      139.65     43.72 o 
  -4   5  14      171.73      280.30     45.16 o 
  -3   5  14      289.52      363.05     45.57 o 
  -2   5  14      671.45      762.29     65.47 o 
  -1   5  14      447.88      484.90     62.27 o 
   0   5  14      312.31      366.80     61.48 o 
   1   5  14      234.88      248.97     61.25 o 
   2   5  14       81.40      118.92     96.69 o 
   3   5  14        3.28       57.40     60.92 o 
   4   5  14       35.58      153.28     65.04 o 
  -6   6  14       75.78      175.44    127.49 o 
  -5   6  14      653.27      710.25     52.72 o 
  -4   6  14     1524.15     1796.07     85.09 o 
  -3   6  14     1051.17     1256.40    152.39 o 
  -2   6  14      850.28     1086.28    121.81 o 
  -1   6  14      868.92      890.04     69.18 o 
   0   6  14      156.40      275.21     62.61 o 
   1   6  14        6.30       99.06     68.89 o 
 -10   1  15      678.76      771.16     47.63 o 
  -9   1  15      515.11      630.62     44.92 o 
  -8   1  15      461.22      491.76     42.25 o 
  -7   1  15      304.48      308.60     39.10 o 
  -6   1  15       77.84       52.63     30.54 o 
  -5   1  15        0.93       14.15     30.35 o 
  -4   1  15       42.24       26.48     29.04 o 
  -3   1  15      217.88      234.16     30.81 o 
  -2   1  15       17.52       60.83     29.84 o 
  -1   1  15       70.01       89.27     30.68 o 
   0   1  15      393.35      414.43     30.77 o 
   1   1  15      673.24      660.45     33.87 o 
   2   1  15      426.04      459.13     48.62 o 
   3   1  15      159.92      173.12     50.16 o 
   4   1  15       63.96       77.06     41.63 o 
   5   1  15        0.45       89.14     43.30 o 
 -10   2  15        6.93      -81.73     47.03 o 
  -9   2  15      255.00      233.94     47.94 o 
  -8   2  15      315.92      312.99     46.96 o 
  -7   2  15      566.95      504.16     47.20 o 
  -6   2  15      409.32      434.11     44.90 o 
  -5   2  15       19.21      118.11     51.68 o 
  -4   2  15       75.11      153.94     34.22 o 
  -3   2  15      204.08      313.21     35.73 o 
  -2   2  15      863.29     1029.47     56.65 o 
  -1   2  15     1362.91     1447.09     48.26 o 
   0   2  15     1103.94     1164.13     46.36 o 
   1   2  15      508.08      589.52     37.39 o 
   2   2  15      100.35      143.83     38.82 o 
   3   2  15        0.06        7.33     39.04 o 
   4   2  15        5.52      -19.02     48.36 o 
   5   2  15        0.04       43.06     51.22 o 
  -9   3  15     2088.58     2172.51     82.52 o 
  -8   3  15     1357.28     1326.35     63.92 o 
  -7   3  15      664.84      615.88     48.93 o 
  -6   3  15      187.85      183.69     42.39 o 
  -5   3  15        3.20       29.74     39.14 o 
  -4   3  15       16.85       52.89     39.04 o 
  -3   3  15        0.47       37.67     38.75 o 
  -2   3  15       55.08      152.97     40.32 o 
  -1   3  15      652.13      772.75     68.38 o 
   0   3  15     1247.94     1335.01     77.64 o 
   1   3  15     1624.88     1569.38     87.77 o 
   2   3  15     1535.98     1515.10     70.60 o 
   3   3  15      585.71      618.49     55.39 o 
   4   3  15       64.95       21.69     49.68 o 
  -8   4  15      387.34      317.57     60.08 o 
  -7   4  15      320.07      280.88     59.41 o 
  -6   4  15      351.09      382.22     90.40 o 
  -5   4  15      107.46      200.12     57.44 o 
  -4   4  15       75.49      279.14    107.90 o 
  -3   4  15      519.95      963.12    127.95 o 
  -2   4  15     1307.43     1475.29     83.49 o 
  -1   4  15     1748.41     1845.58    117.62 o 
   0   4  15     1076.10     1121.41     82.02 o 
   1   4  15      403.51      409.83     64.90 o 
   2   4  15       13.07      129.85     70.05 o 
  -5   5  15      206.71      249.39     47.05 o 
  -4   5  15      214.47      211.19     46.49 o 
  -3   5  15      239.64      227.69     70.66 o 
  -2   5  15       59.71      122.31     60.12 o 
  -1   5  15       63.59      118.32     90.64 o 
   0   5  15      223.34      265.73    133.63 o 
  -8   0  16       77.04       43.37     55.59 o 
  -7   0  16      622.97      683.70     62.41 o 
  -6   0  16     1202.71     1218.78     70.09 o 
  -5   0  16      991.73     1049.14     66.14 o 
  -4   0  16     1018.08     1048.90    115.67 o 
  -3   0  16      318.91      417.89     55.67 o 
  -2   0  16      116.81      246.59     53.96 o 
  -1   0  16      462.97      457.93     58.63 o 
   0   0  16      456.92      566.81     61.10 o 
   1   0  16     1027.42     1266.67     74.19 o 
   2   0  16     1225.69     1344.21     91.86 o 
  -8   1  16     1940.78     1986.30     67.87 o 
  -7   1  16     1347.26     1348.00     54.04 o 
  -6   1  16     1307.75     1312.16     51.26 o 
  -5   1  16      407.66      456.25     35.27 o 
  -4   1  16        8.07       41.57     36.33 o 
  -3   1  16        0.66       18.50     36.14 o 
  -2   1  16       10.19      -40.17     36.37 o 
  -1   1  16        4.36       36.11     37.61 o 
   0   1  16       81.69       74.17     39.35 o 
   1   1  16      354.42      407.76     42.39 o 
   2   1  16      752.12      787.37     47.22 o 
  -7   2  16      191.47      298.00     40.82 o 
  -6   2  16      429.40      528.25     45.83 o 
  -5   2  16      327.00      322.46     39.30 o 
  -4   2  16      134.20      207.18     37.71 o 
  -3   2  16      109.94      131.28     42.54 o 
  -2   2  16       11.45       34.93     37.21 o 
  -1   2  16      343.47      429.19     41.31 o 
   0   2  16      439.55      481.05     42.43 o 
   1   2  16      454.49      509.61     43.77 o 
  -6   3  16       11.31      107.62     46.96 o 
  -5   3  16       43.49      103.76     42.45 o 
  -4   3  16        2.43       88.04     42.34 o 
  -3   3  16      109.14      157.13     59.30 o 
  -2   3  16      247.79      287.58     63.88 o 
  -1   3  16      163.15      226.28     61.50 o 
   0   3  16       89.08       99.69     53.37 o 
                                                 
